# Supplementary material for: Identifying Genes Associated with Female Flower Development of Phellodendron amurense Rupr. Using a Transcriptomics Approach
Source: Genes (Basel). 2023 Mar 6;14(3):661. doi: 10.3390/genes14030661 (PMC10048520; doi:10.3390/genes14030661)
Supplement: Supplementary file 1 [file genes-14-00661-s001.zip › Table S1.xlsx]

## Sheet: Table S1 
NO.	Gene	Functional classification	Reference
1	FrBy	A	[213]
2	OGI	A	[213]
3	SOFF	A	[170]
4	TDF	A	[170]
5	TOP2	D	[95]
6	HISTONE H1	D	[95]
7	ATP-dependent DNA helicase 2 subunit KU80	D	[95]
8	ZHD9	D	[95]
9	WRKY39.1	D	[95]
10	RLT2	D	[95]
11	the bromodomain-containing protein	D	[95]
12	GTE4	D	[95]
13	CYP450	B	[124]
14	CYP703A3	B	[163]
15	GPAT3-like	A	[124]
16	GMEW	A	[162]
17	ACO	D	[116]
18	Extensin 2	C	[206]
19	In-F intensifier gene	A	[31]
20	Tr(trimonoecious gene)	A	[31]
21	m-2	A	[31]
22	gy	A	[31]
23	mod-F1	A	[31]
24	mod-F2	A	[31]
25	CAG1	B	[31]
26	CAG2	B	[31]
27	CAG3	B	[31]
28	CUM10	B	[31]
29	CUS1	B	[31]
30	CUM1	B	[31]
31	ACT3	C	[166]
32	XRCC4	C	[166]
33	CDC45	C	[166]
34	Cs-Dpri	C	[166]
35	Cs-H2B	C	[166]
36	Cs-CDC20	C	[166]
37	CsCNGC1	C	[166]
38	GAMYB	B	[166]
39	CsGAIP	A	[166]
40	SLY1	A	[34]
41	SLY3	A	[34]
42	SLY4	A	[34]
43	DD44Y	A	[34]
44	D1	D	[34]
45	D3	D	[34]
46	D8	D	[34]
47	AN1	D	[34]
48	DMT908	C	[33]
49	PP2C( protein phosphatase 2C)	C	[134]
50	PYL ( abscisic acid receptor 2)	C	[134]
51	HUAI	A	[8]
52	SPDS	C	[145]
53	ARR17	A	[4]
54	ACO2	C	[102]
55	ACO3	C	[102]
56	Hothead (HTH)	B	[68,129]
57	Type III polyketide synthase A (PKSA/LAP6)	B	[68]
58	Tetraketide alpha-pyrone reductase 1 (TKPR1)	B	[68]
59	Cytochrome P450 703A2 (C70A2)	B	[68]
60	S-adenosylmethionine synthase 3 (METK3)	B	[68,51]
61	bHLH089	B	[68,51]
62	bHLH091	B	[68]
63	MYB80	B	[68,200]
64	Spermidine hydroxycinnamoyl transferase (SHT)	B	[36,68]
65	MADS6	B	[68]
66	Non-specifc lipid-transfer 1 (NLTP1)	B	[68]
67	WUSCHEL-related homeobox 9 (WOX9)	B	[196]
68	serine-threonine phosphatase 2A (2ABB)	D	[68]
69	phosphatase 2C52 (P2C52)	D	[68]
70	SNF1-related kinase regulatory subunit gamma-1 (KING1)	D	[68]
71	V-type proton ATPase subunit G1	C	[68]
72	xyloglucan endotransglucosylase hydrolase 23	B	[68]
73	Mannose glucose-specific lectin	D	[68]
74	GDP-L-galactose phosphorylase 2	D	[68]
75	Flavonol synthase	D	[68]
76	4-coumarate–ligase-like 1	D	[68]
77	MYB05	B	[68]
78	C3H15	B	[68]
79	BH089	B	[68]
80	MYBS3	B	[68]
81	BH091	B	[68]
82	AGL14	B	[68]
83	MYB38	B	[68]
84	RADL1	B	[68]
85	CMB1	B	[68]
86	FBP24	B	[68]
87	AGL15	B	[68]
88	SPL5	B	[68]
89	MAMYB	B	[68]
90	MYB35	B	[44,68]
91	AFC2	B	[68]
92	TFL1	B	[53,68]
93	COL4	B	[182,68]
94	GIGAN	B	[68]
95	NFYB7	B	[68]
96	SPL17	B	[68]
97	COL2	B	[68]
98	NFYB8	B	[68]
99	EHD3	B	[68]
100	SCL28	B	[68]
101	DOF34	B	[68]
102	CR26L	B	[68]
103	BZP61	B	[68]
104	EJ2	B	[68]
105	JOIN	B	[68]
106	SEP2	B	[68]
107	AG	B	[68]
108	NLTP8	B	[68]
109	RDL4	B	[68]
110	PKSA	B	[68,151]
111	AGL66	B	[68,142]
112	MB101	B	[68]
113	EXGA	B	[68]
114	PRK6	B	[68,189]
115	PRK1	B	[68,189]
116	C70A2	B	[68]
117	TGA10	B	[68,57]
118	GNL2	B	[68]
119	NLTP1	B	[68]
120	DYT1	B	[68,104]
121	MEN8_SILLA MEN-8 OS=Silene latifolia OX=37657 GN=MEN-8 PE=3 SV=1	B	[68]
122	G3P_ATRNU Glyceraldehyde-3-phosphate dehydrogenase OS=Atriplex nummularia OX=3553 PE=2 SV=1	C	[68]
123	LEC_PARPC Mannose glucose-specific lectin (Fragment) OS=Parkia platycephala OX=185447 PE=1 SV=1	C	[68]
124	4CLL1_ARATH 4-coumarate-- ligase-like 1 OS=Arabidopsis thaliana OX=3702 GN=4CLL1 PE=1 SV=1	C	[68]
125	CYSEP_PHAVU Vignain OS=Phaseolus vulgaris OX=3885 PE=2 SV=2	C	[68]
126	TLP1_PYRPY Thaumatin 1 OS=Pyrus pyrifolia OX=3767 GN=TL1 PE=1 SV=1	C	[68]
127	H2A5_ARATH Probable histone OS=Arabidopsis thaliana OX=3702 GN=At5g27670 PE=1 SV=1(HTA7)	C	[68]
128	RNS3_ARATH Ribonuclease 3 OS=Arabidopsis thaliana OX=3702 GN=RNS3 PE=2 SV=1	C	[68]
129	PGIP_VITVI Polygalacturonase inhibitor OS=Vitis vinifera OX=29760 GN=pgip PE=1 SV=1	B	[68]
130	GGAP2_ARATH GDP-L-galactose phosphorylase 2 OS=Arabidopsis thaliana OX=3702 GN=VTC5 PE=1 SV=1	C	[68]
131	RS13_SOYBN 40S ribosomal S13 OS=Glycine max OX=3847 GN=RPS13 PE=2 SV=1	C	[68]
132	RL362_ARATH 60S ribosomal L36-2 OS=Arabidopsis thaliana OX=3702 GN=RPL36B PE=3 SV=1	C	[68]
133	PLDA1_ARATH Phospholipase D alpha 1 OS=Arabidopsis thaliana OX=3702 GN=PLDALPHA1 PE=1 SV=2	C	[68]
134	NIP61_ARATH Aquaporin NIP6-1 OS=Arabidopsis thaliana OX=3702 GN=NIP6-1 PE=1 SV=1	C	[68]
135	PMA11_ARATH ATPase plasma membrane-type OS=Arabidopsis thaliana OX=3702 GN=AHA11 PE=1 SV=1	C	[68]
136	CHLP_TOBAC Geranylgeranyl diphosphate chloroplastic OS=Nicotiana tabacum OX=4097 GN=CHLP PE=2 SV=1	C	[68]
137	EB1B_ARATH Microtubule-associated RP EB family member 1B OS=Arabidopsis thaliana OX=3702 GN=EB1B PE=1 SV=1	C	[68]
138	AL2B7_ARATH Aldehyde dehydrogenase family 2 member mitochondrial OS=Arabidopsis thaliana OX=3702 GN=ALDH2B7 PE=1 SV=2	C	[68]
139	CYB5E_ARATH Cytochrome b5 isoform E OS=Arabidopsis thaliana OX=3702 GN=CYTB5-E PE=1 SV=2	C	[68]
140	PRX2E_ARATH Peroxiredoxin- chloroplastic OS=Arabidopsis thaliana OX=3702 GN=PRXIIE PE=1 SV=2	C	[68]
141	HMGYA_ARATH HMG-Y-related A OS=Arabidopsis thaliana OX=3702 GN=HMGA PE=1 SV=1	C	[68]
142	SWT6B_ORYSJ Bidirectional sugar transporter SWEET6b OS=Oryza sativa japonica OX=39947 GN=SWEET6B PE=2 SV=1	C	[68]
143	HPSE1_ARATH Heparanase 1 OS=Arabidopsis thaliana OX=3702 GN=At5g07830 PE=2 SV=1	C	[68]
144	CSPL4_VITVI CASP 1F1 OS=Vitis vinifera OX=29760 GN=VIT_17s0000g00560 PE=2 SV=2	C	[68]
145	ASOL_TOBAC L-ascorbate oxidase homolog OS=Nicotiana tabacum OX=4097 PE=2 SV=1	C	[68]
146	S61G2_ARATH transport Sec61 subunit gamma-2 OS=Arabidopsis thaliana OX=3702 GN=SEC61G2 PE=1 SV=1	C	[68]
147	RH56_ARATH DEAD-box ATP-dependent RNA helicase 56 OS=Arabidopsis thaliana OX=3702 GN=RH56 PE=1 SV=2	C	[68]
148	MUB3_ORYSJ Membrane-anchored ubiquitin-fold 3 OS=Oryza sativa japonica OX=39947 GN=MUB3 PE=3 SV=1	C	[68]
149	CPP1_ARATH CHAPERONE-LIKE PROTEIN OF chloroplastic OS=Arabidopsis thaliana OX=3702 GN=CPP1 PE=1 SV=1	C	[68]
150	DXR_ARATH 1-deoxy-D-xylulose 5-phosphate chloroplastic OS=Arabidopsis thaliana OX=3702 GN=DXR PE=2 SV=2	C	[68]
151	KPYC1_ORYSJ Pyruvate kinase cytosolic OS=Oryza sativa japonica OX=39947 GN=Os11g0148500 PE=1 SV=1	C	[68]
152	MSRA_FRAAN Peptide methionine sulfoxide reductase OS=Fragaria ananassa OX=3747 PE=2 SV=2	C	[68]
153	FABI_ARATH Enoyl-[acyl-carrier- ] reductase	C	[68]
154	BARW_HORVU Barwin OS=Hordeum vulgare OX=4513 PE=1 SV=1	C	[68]
155	C98A2_SOYBN Cytochrome P450 98A2 OS=Glycine max OX=3847 GN=CYP98A2 PE=2 SV=1	C	[68]
156	RBS_MARPA Ribulose bisphosphate carboxylase small chloroplastic OS=Marchantia paleacea OX=56867 GN=RBCS PE=2 SV=1	C	[68]
157	DHAR2_ARATH Glutathione S-transferase DHAR2 OS=Arabidopsis thaliana OX=3702 GN=DHAR2 PE=1 SV=1	C	[68]
158	CDKF4_ORYSJ Cyclin-dependent kinase F-4 OS=Oryza sativa japonica OX=39947 GN=CDKF-4 PE=2 SV=1	C	[68]
159	UBC36_ARATH Ubiquitin-conjugating enzyme E2 36 OS=Arabidopsis thaliana OX=3702 GN=UBC36 PE=1 SV=1	C	[68]
160	GSA_TOBAC Glutamate-1-semialdehyde 2,1- chloroplastic OS=Nicotiana tabacum OX=4097 GN=GSA PE=2 SV=1	C	[68]
161	UTR2_ARATH UDP-galactose UDP-glucose transporter 2 OS=Arabidopsis thaliana OX=3702 GN=UTR2 PE=2 SV=1	C	[68]
162	AAPC_CENCI glucose-6-phosphate 1-epimerase OS=Cenchrus ciliaris OX=35872 PE=2 SV=1	C	[68]
163	PS10B_ARATH 26S proteasome regulatory subunit S10B homolog B OS=Arabidopsis thaliana OX=3702 GN=RPT4B PE=1 SV=1	C	[68]
164	PALY_POPTR Phenylalanine ammonia-lyase OS=Populus trichocarpa OX=3694 GN=PAL PE=2 SV=1	C	[68]
165	MPK10_ORYSJ Mitogen-activated kinase 10 OS=Oryza sativa japonica OX=39947 GN=MPK10 PE=2 SV=2	C	[68]
166	GLGS2_VICFA Glucose-1-phosphate adenylyltransferase small subunit chloroplastic OS=Vicia faba OX=3906 GN=AGPP PE=2 SV=1	C	[68]
167	NCPR_CATRO NADPH--cytochrome P450 reductase OS=Catharanthus roseus OX=4058 GN=CPR PE=2 SV=1	C	[68]
168	COPT6_ARATH Copper transporter 6 OS=Arabidopsis thaliana OX=3702 GN=COPT6 PE=2 SV=1	C	[68]
169	PFPB_RICCO Pyrophosphate--fructose 6-phosphate 1-phosphotransferase subunit beta OS=Ricinus communis OX=3988 GN=PFP-BETA PE=3 SV=1	C	[68]
170	FLS_CITUN Flavonol synthase flavanone 3-hydroxylase OS=Citrus unshiu OX=55188 GN=FLS PE=1 SV=1	C	[68]
171	S6PD_MALDO NADP-dependent D-sorbitol-6-phosphate dehydrogenase OS=Malus domestica OX=3750 GN=S6PDH PE=2 SV=1	C	[68]
172	HOX20_ORYSJ Homeobox-leucine zipper HOX20 OS=Oryza sativa japonica OX=39947 GN=HOX20 PE=2 SV=1	C	[68]
173	ZIP8_ARATH Probable zinc transporter 8 OS=Arabidopsis thaliana OX=3702 GN=ZIP8 PE=3 SV=1	C	[68]
174	AMO2_ARTS1 Copper methylamine oxidase OS=Arthrobacter (strain P1) OX=47915 GN=maoII PE=1 SV=1	C	[68]
175	FL3H_PETCR Flavanone F3-dioxygenase OS=Petroselinum crispum OX=4043 GN=FHT PE=1 SV=1	C	[68]
176	PIN4_BOVIN Peptidyl-prolyl cis-trans isomerase NIMA-interacting 4 OS=Bos taurus OX=9913 GN=PIN4 PE=2 SV=1	C	[68]
177	SC11C_PONAB Signal peptidase complex catalytic subunit SEC11C OS=Pongo abelii OX=9601 GN=SEC11C PE=2 SV=3	C	[68]
178	LIPC_SOLTU Light-induced chloroplastic OS=Solanum tuberosum OX=4113 PE=1 SV=2	C	[68]
179	OST1B_ARATH Dolichyl-diphosphooligosaccharide-- glycosyltransferase subunit 1B OS=Arabidopsis thaliana OX=3702 GN=OST1B PE=1 SV=1	C	[68]
180	HAL3A_ARATH Phosphopantothenoylcysteine decarboxylase OS=Arabidopsis thaliana OX=3702 GN=HAL3A PE=1 SV=1	C	[68]
181	CDC25_ARATH Dual specificity phosphatase Cdc25 OS=Arabidopsis thaliana OX=3702 GN=CDC25 PE=1 SV=1	C	[68]
182	CDC2_OXYRB Cell division control 2 homolog OS=Oxybasis rubra OX=3560 GN=CDC2 PE=2 SV=1	C	[68]
183	ANRPN_VITVI Anthocyanidin reductase ((2S)-flavan-3-ol-forming) OS=Vitis vinifera OX=29760 GN=ANR PE=3 SV=1	C	[68]
184	XTH23_ARATH Probable xyloglucan endotransglucosylase hydrolase 23 OS=Arabidopsis thaliana OX=3702 GN=XTH23 PE=2 SV=1	C	[68]
185	ENL1_ARATH Early nodulin 1 OS=Arabidopsis thaliana OX=3702 GN=At2g25060 PE=1 SV=2	C	[68]
186	E6_GOSHI E6 OS=Gossypium hirsutum OX=3635 GN=E6 PE=2 SV=1	C	[68]
187	STAD6_ARATH Stearoyl-	C	[68]
188	DFRA_MALDO Bifunctional dihydroflavonol 4-reductase flavanone 4-reductase OS=Malus domestica OX=3750 GN=DFR PE=1 SV=1	C	[68]
189	SCGT_TOBAC Scopoletin glucosyltransferase OS=Nicotiana tabacum OX=4097 GN=TOGT1 PE=1 SV=1	C	[68]
190	LAR_DESUN Leucoanthocyanidin reductase OS=Desmodium uncinatum OX=225101 GN=LAR PE=1 SV=1	C	[68]
191	F3PH_PETHY Flavonoid 3 -monooxygenase OS=Petunia hybrida OX=4102 GN=CYP75B2 PE=2 SV=1	C	[68]
192	SPL6_ARATH Squamosa promoter-binding 6 OS=Arabidopsis thaliana OX=3702 GN=SPL6 PE=1 SV=2	C	[68]
193	CESA7_ORYSJ Cellulose synthase A catalytic subunit 7	C	[68]
194	POT2_ARATH Potassium transporter 2 OS=Arabidopsis thaliana OX=3702 GN=POT2 PE=1 SV=2	C	[68]
195	BGAL1_ARATH Beta-galactosidase 1 OS=Arabidopsis thaliana OX=3702 GN=BGAL1 PE=2 SV=1	C	[68]
196	ATB51_ARATH homeobox-leucine zipper ATHB-51 OS=Arabidopsis thaliana OX=3702 GN=ATHB-51 PE=2 SV=2	C	[68]
197	GOLS2_ARATH Galactinol synthase 2 OS=Arabidopsis thaliana OX=3702 GN=GOLS2 PE=1 SV=1	C	[68]
198	CESA3_ARATH Cellulose synthase A catalytic subunit 3	C	[68]
199	ZFP34_ARATH E3 ubiquitin- ligase RZFP34 OS=Arabidopsis thaliana OX=3702 GN=RZPF34 PE=1 SV=1	C	[68]
200	STRAP_DICDI Serine-threonine kinase receptor-associated OS=Dictyostelium discoideum OX=44689 GN=strap PE=3 SV=1	C	[68]
201	C71DB_LOTJA Cytochrome P450 71D11 (Fragment) OS=Lotus japonicus OX=34305 GN=CYP71D11 PE=2 SV=1	C	[68]
202	MYB2_ORYSJ Transcription factor MYB2 OS=Oryza sativa japonica OX=39947 GN=MYB2 PE=2 SV=1	C	[68]
203	IBS1_ARATH IMPAIRED IN BABA-INDUCED STERILITY 1 OS=Arabidopsis thaliana OX=3702 GN=IBS1 PE=3 SV=1	C	[68]
204	MIF1_ARATH Mini zinc finger 1 OS=Arabidopsis thaliana OX=3702 GN=MIF1 PE=1 SV=1	C	[68]
205	STP5_ARATH Sugar transport 5 OS=Arabidopsis thaliana OX=3702 GN=STP5 PE=2 SV=1	C	[68]
206	MY111_ARATH Transcription factor MYB111 OS=Arabidopsis thaliana OX=3702 GN=MYB111 PE=1 SV=1	C	[68]
207	MYB14_ARATH Transcription factor MYB14 OS=Arabidopsis thaliana OX=3702 GN=MYB14 PE=2 SV=1	C	[68]
208	MYB4_ARATH Transcription repressor MYB4 OS=Arabidopsis thaliana OX=3702 GN=MYB4 PE=1 SV=1	C	[68]
209	EXPA2_ORYSJ Expansin-A2 OS=Oryza sativa japonica OX=39947 GN=EXPA2 PE=2 SV=2	C	[68]
210	BASS2_ARATH Sodium pyruvate cotransporter chloroplastic OS=Arabidopsis thaliana OX=3702 GN=BASS2 PE=1 SV=1	C	[68]
211	OST48_ARATH Dolichyl-diphosphooligosaccharide-- glycosyltransferase 48 kDa subunit OS=Arabidopsis thaliana OX=3702 GN=OST48 PE=2 SV=1	C	[68]
212	MYB12_ARATH Transcription factor MYB12 OS=Arabidopsis thaliana OX=3702 GN=MYB12 PE=1 SV=1	C	[68]
213	MSI4_ARATH WD-40 repeat-containing MSI4 OS=Arabidopsis thaliana OX=3702 GN=MSI4 PE=1 SV=3	C	[68]
214	AL7A1_MALDO Aldehyde dehydrogenase family 7 member A1 OS=Malus domestica OX=3750 PE=1 SV=3	C	[68]
215	D6KL2_ARATH Serine threonine- kinase D6PKL2 OS=Arabidopsis thaliana OX=3702 GN=D6PKL2 PE=1 SV=1	C	[68]
216	ERLI1_ARATH Lipid transfer EARLI 1 OS=Arabidopsis thaliana OX=3702 GN=EARLI1 PE=1 SV=1	C	[68]
217	PRS7_PRUPE 26S proteasome regulatory subunit 7 OS=Prunus persica OX=3760 GN=RPT1 PE=2 SV=1	C	[68]
218	FENR3_ORYSJ Ferredoxin--NADP embryo chloroplastic OS=Oryza sativa japonica OX=39947 GN=Os07g0147900 PE=1 SV=1	C	[68]
219	TDX_ARATH TPR repeat-containing thioredoxin TDX OS=Arabidopsis thaliana OX=3702 GN=TDX PE=1 SV=1	C	[68]
220	PPO_MALDO Polyphenol chloroplastic OS=Malus domestica OX=3750 PE=2 SV=1	C	[68]
221	PME44_ARATH Probable pectinesterase pectinesterase inhibitor 44 OS=Arabidopsis thaliana OX=3702 GN=PME44 PE=2 SV=2	C	[68]
222	BAMS_BETPL Beta-amyrin synthase OS=Betula platyphylla OX=78630 GN=OSCBPY PE=1 SV=1	C	[68]
223	C77A3_SOYBN Cytochrome P450 77A3 OS=Glycine max OX=3847 GN=CYP77A3 PE=2 SV=1	C	[68]
224	REMO_SOLTU Remorin OS=Solanum tuberosum OX=4113 PE=1 SV=1	C	[68]
225	4CL1_TOBAC 4-coumarate-- ligase 1 OS=Nicotiana tabacum OX=4097 GN=4CL1 PE=2 SV=1	C	[68]
226	STP14_ARATH Sugar transport 14 OS=Arabidopsis thaliana OX=3702 GN=STP14 PE=2 SV=2	C	[68]
227	STP10_ARATH Sugar transport 10 OS=Arabidopsis thaliana OX=3702 GN=STP10 PE=2 SV=1	C	[68]
228	YSL5_ARATH Probable metal-nicotianamine transporter YSL5 OS=Arabidopsis thaliana OX=3702 GN=YSL5 PE=1 SV=1	C	[68]
229	ACA9_ARATH Calcium-transporting ATPase plasma membrane-type OS=Arabidopsis thaliana OX=3702 GN=ACA9 PE=2 SV=2	C	[68]
230	ZIP11_ARATH Zinc transporter 11 OS=Arabidopsis thaliana OX=3702 GN=ZIP11 PE=2 SV=1	C	[68]
231	PHO1_ARATH Phosphate transporter PHO1 OS=Arabidopsis thaliana OX=3702 GN=PHO1 PE=1 SV=1	C	[68]
232	AB2E_ARATH ABC transporter E family member 2 OS=Arabidopsis thaliana OX=3702 GN=ABCE2 PE=2 SV=1	C	[68]
233	ZTP29_ARATH Zinc transporter ZTP29 OS=Arabidopsis thaliana OX=3702 GN=ZTP29 PE=2 SV=1	C	[68]
234	COPT5_ARATH Copper transporter 5 OS=Arabidopsis thaliana OX=3702 GN=COPT5 PE=1 SV=1	C	[68]
235	AB1A_ARATH ABC transporter A family member 1 OS=Arabidopsis thaliana OX=3702 GN=ABCA1 PE=2 SV=2	C	[68]
236	AB10C_ARATH ABC transporter C family member 10 OS=Arabidopsis thaliana OX=3702 GN=ABCC10 PE=2 SV=2	C	[68]
237	ANTA_GENTR Anthocyanin 5-aromatic acyltransferase OS=Gentiana triflora OX=55190 PE=1 SV=1	C	[68]
238	CCX1_ARATH Cation calcium exchanger 1 OS=Arabidopsis thaliana OX=3702 GN=CCX1 PE=2 SV=1	C	[68]
239	HGL2_ARATH Homeobox-leucine zipper GLABRA 2 OS=Arabidopsis thaliana OX=3702 GN=GL2 PE=2 SV=3	C	[68]
240	HMA6_ARATH Copper-transporting ATPase chloroplastic OS=Arabidopsis thaliana OX=3702 GN=PAA1 PE=1 SV=1	C	[68]
241	MYBC_MAIZE Anthocyanin regulatory C1 OS=Zea mays OX=4577 GN=C1 PE=2 SV=1	C	[68]
242	WAT1_ARATH WALLS ARE THIN 1 OS=Arabidopsis thaliana OX=3702 GN=WAT1 PE=1 SV=1	C	[68]
243	FAOMT_VITVI Flavonoid 3 ,5 -methyltransferase OS=Vitis vinifera OX=29760 GN=FAOMT PE=1 SV=1	C	[68]
244	CO3_ORYSJ Zinc finger CO3 OS=Oryza sativa japonica OX=39947 GN=CO3 PE=2 SV=1	C	[68]
245	C3H7_ARATH Zinc finger CCCH domain-containing 7 OS=Arabidopsis thaliana OX=3702 GN=At1g21570 PE=1 SV=1	C	[68]
246	C3H18_ORYSJ Zinc finger CCCH domain-containing 18 OS=Oryza sativa japonica OX=39947 GN=Os02g0793000 PE=2 SV=1	C	[68]
247	C2GR2_ARATH C2 and GRAM domain-containing At5g50170 OS=Arabidopsis thaliana OX=3702 GN=At5g50170 PE=2 SV=1	C	[68]
248	ABAH1_ARATH+K3:K39 Abscisic acid 8 -hydroxylase 1 OS=Arabidopsis thaliana OX=3702 GN=CYP707A1 PE=2 SV=1	D	[68]
249	BEN1_ARATH BRI1-5 ENHANCED 1 OS=Arabidopsis thaliana OX=3702 GN=BEN1 PE=2 SV=1	D	[68]
250	CAR4_ARATH C2-DOMAIN ABA-RELATED 4 OS=Arabidopsis thaliana OX=3702 GN=CAR4 PE=1 SV=1	D	[68]
251	ABAH2_ARATH Abscisic acid 8 -hydroxylase 2 OS=Arabidopsis thaliana OX=3702 GN=CYP707A2 PE=2 SV=1	D	[68]
252	ALDO3_ARATH Abscisic-aldehyde oxidase OS=Arabidopsis thaliana OX=3702 GN=AAO3 PE=1 SV=1	D	[68]
253	2ABB_ARATH Serine threonine phosphatase 2A 55 kDa regulatory subunit B beta isoform OS=Arabidopsis thaliana OX=3702 GN=PP2AB2 PE=1 SV=1	D	[68]
254	CAR11_ARATH C2-DOMAIN ABA-RELATED 11 OS=Arabidopsis thaliana OX=3702 GN=CAR11 PE=1 SV=1	D	[68]
255	P2C52_ARATH Probable phosphatase 2C 52 OS=Arabidopsis thaliana OX=3702 GN=At4g03415 PE=2 SV=1	D	[68]
256	NAC10_ORYSI NAC transcription factor ONAC010 OS=Oryza sativa indica OX=39946 GN=ONAC010 PE=3 SV=1	D	[68]
257	KING1_ARATH SNF1-related kinase regulatory subunit gamma-1 OS=Arabidopsis thaliana OX=3702 GN=KING1 PE=1 SV=2	D	[68]
258	SAP11_ARATH Zinc finger AN1 and C2H2 domain-containing stress-associated 11 OS=Arabidopsis thaliana OX=3702 GN=SAP11 PE=2 SV=1	D	[68]
259	NAC72_ARATH NAC domain-containing 72 OS=Arabidopsis thaliana OX=3702 GN=NAC072 PE=2 SV=1	D	[68]
260	VIP1_ARATH Transcription factor VIP1 OS=Arabidopsis thaliana OX=3702 GN=VIP1 PE=1 SV=1	D	[68]
261	IAA17_ARATH Auxin-responsive IAA17 OS=Arabidopsis thaliana OX=3702 GN=IAA17 PE=1 SV=2	D	[68]
262	IAA27_ARATH Auxin-responsive IAA27 OS=Arabidopsis thaliana OX=3702 GN=IAA27 PE=1 SV=1	D	[68]
263	SAU50_ARATH Auxin-responsive SAUR50 OS=Arabidopsis thaliana OX=3702 GN=SAUR50 PE=1 SV=1	D	[68]
264	TPR1_ARATH Topless-related 1 OS=Arabidopsis thaliana OX=3702 GN=TPR1 PE=1 SV=3	D	[68]
265	IAA3_ARATH Auxin-responsive IAA3 OS=Arabidopsis thaliana OX=3702 GN=IAA3 PE=1 SV=1	D	[68]
266	AX22D_VIGRR Auxin-induced 22D OS=Vigna radiata radiata OX=3916 GN=AUX22D PE=2 SV=1	D	[68,203]
267	A10A5_SOYBN Auxin-induced 10A5 OS=Glycine max OX=3847 PE=2 SV=1	D	[68]
268	AX10A_SOYBN Auxin-induced X10A OS=Glycine max OX=3847 PE=2 SV=1	D	[68]
269	SAU22_ARATH Auxin-responsive SAUR22 OS=Arabidopsis thaliana OX=3702 GN=SAUR22 PE=2 SV=1	D	[68]
270	IAA9_ARATH Auxin-responsive IAA9 OS=Arabidopsis thaliana OX=3702 GN=IAA9 PE=1 SV=1	D	[68]
271	SAU66_ARATH Auxin-responsive SAUR66 OS=Arabidopsis thaliana OX=3702 GN=SAUR66 PE=2 SV=1	D	[68]
272	ARR12_ARATH Two-component response regulator ARR12 OS=Arabidopsis thaliana OX=3702 GN=ARR12 PE=2 SV=2	D	[68]
273	ARR10_ARATH Two-component response regulator ARR10 OS=Arabidopsis thaliana OX=3702 GN=ARR10 PE=1 SV=1	D	[68]
274	ARR9_ARATH Two-component response regulator ARR9 OS=Arabidopsis thaliana OX=3702 GN=ARR9 PE=1 SV=1	D	[68]
275	ORR24_ORYSJ Two-component response regulator ORR24 OS=Oryza sativa japonica OX=39947 GN=RR24 PE=2 SV=1	D	[68]
276	ACCO5_ARATH 1-aminocyclopropane-1-carboxylate oxidase 5 OS=Arabidopsis thaliana OX=3702 GN=At1g77330 PE=2 SV=1	D	[68]
277	WIN1_ARATH Ethylene-responsive transcription factor WIN1 OS=Arabidopsis thaliana OX=3702 GN=WIN1 PE=2 SV=1	D	[68]
278	ERS1_ARATH Ethylene response sensor 1 OS=Arabidopsis thaliana OX=3702 GN=ERS1 PE=1 SV=1	D	[68]
279	EER5_ARATH Enhanced ethylene response 5 OS=Arabidopsis thaliana OX=3702 GN=EER5 PE=1 SV=1	D	[68]
280	ERF98_ARATH Ethylene-responsive transcription factor ERF098 OS=Arabidopsis thaliana OX=3702 GN=ERF098 PE=1 SV=1	D	[68]
281	EF106_ARATH Ethylene-responsive transcription factor ERF106 OS=Arabidopsis thaliana OX=3702 GN=ERF106 PE=2 SV=1	D	[68]
282	AIL5_ARATH AP2-like ethylene-responsive transcription factor AIL5 OS=Arabidopsis thaliana OX=3702 GN=AIL5 PE=2 SV=2	D	[68]
283	ESR2	B	[68]
284	ERF03_ARATH Ethylene-responsive transcription factor ERF003 OS=Arabidopsis thaliana OX=3702 GN=ERF003 PE=2 SV=1	D	[68]
285	CGS1_ARATH Cystathionine gamma-synthase chloroplastic OS=Arabidopsis thaliana OX=3702 GN=CGS1 PE=1 SV=3	D	[68]
286	GID1B_ARATH Gibberellin receptor GID1B OS=Arabidopsis thaliana OX=3702 GN=GID1B PE=1 SV=1	D	[68]
287	SPL16_ORYSJ Squamosa promoter-binding 16 OS=Oryza sativa japonica OX=39947 GN=SPL16 PE=2 SV=1	D	[68]
288	PAT1_ARATH Scarecrow-like transcription factor PAT1 OS=Arabidopsis thaliana OX=3702 GN=PAT1 PE=2 SV=1	D	[68]
289	G3OX3_ARATH Gibberellin 3-beta-dioxygenase 3 OS=Arabidopsis thaliana OX=3702 GN=GA3OX3 PE=2 SV=1	D	[68]
290	G2OX2_PEA Gibberellin 2-beta-dioxygenase 2 OS=Pisum sativum OX=3888 GN=GA2OX2 PE=2 SV=1	D	[68]
291	PHSC_ARATH Probable polyamine transporter At3g13620 OS=Arabidopsis thaliana OX=3702 GN=At3g13620 PE=2 SV=1	C	[68]
292	APT3(adenine phosphoribosyltransferase 3)	D	[35]
293	TOZ19	A	[45]
294	Vrs 1	B	[87]
295	TORMOZ EMBRYO DEFECTIVE	B	[198]
296	EGM1	B	[32]
297	SILKLESS 1	B	[117]
298	CAULIFLOWER, CAL	B	[117]
299	FRUITFUL, FUL	B	[117]
300	ts4/TS6	B	[117]
301	ZMM4	B	[117]
302	ZMM15	B	[117]
303	rmr6( required to maintain repression 6 )	B	[117]
304	ZMM2	B	[117]
305	ZMM17	B	[117]
306	ZOG1(Zeatin O-Glucosyltransferase 1)	B	[117]
307	IPT	B	[117]
308	MT	B	[192]
309	HMGBOX	B	[192]
310	CHc1	B	[192]
311	UNK5	B	[192]
312	CHIcA	B	[192]
313	UNK12	B	[192]
314	UNK28	B	[192]
315	UNK6	B	[192]
316	UNK9	B	[192]
317	VCRP	B	[46]
318	AUREO	B	[91]
319	ssf1	B	[51]
320	SlZPT2-1	B	[51]
321	SlZPT4-1	B	[51]
322	mop1	B	[105]
323	OPB01-1562	B	[144]
324	RcACS5	B	[29]
325	RcHK1 Histidine kinase	B	[29]
326	MADS18	B	[190]
327	MADS4	B	[190]
328	ACS27	D	[210]
329	KNOX(KNOTTED1-like homeobox )shoot meristemless (STM), BREVIPEDICELLUS/KNAT1 (BP/ KNAT1), and KNAT6	B	[114]
330	GRF	B	[114]
331	OFP(ovate family protein)	B	[114]
332	FEM32	B	[152]
333	CLUMSY VEIN (CUV)	D	[152]
334	STA1	B	[78]
335	ATA1	B	[78]
336	CsTBH( TINY BRANCHED HAIR)	B	[202]
337	MROS1	B	[202]
338	MROS2	B	[202]
339	MROS3	B	[202]
340	MROS4	B	[202]
341	men9	B	[178]
342	DEF A	B	[195]
343	MS1（MALE STERILITY 1）	B	[195]
344	EMS	B	[195]
345	SERK	B	[168]
346	APOSTART	B	[168]
347	ERF31	B	[43]
348	DEMETER(DME)	B	[86]
349	PROLIFERA (PRL)	B	[86]
350	MEDEA(MEA)	B	[86]
351	FERTILIZATION INDEPENDENT ENDOSPERM(FIE)	B	[86]
352	FERTILIZATION INDEPENDENT SEED2(FIS2)	B	[86]
353	OsEDM2L(ENHANCED DOWNY MILDEW 2-LIKE)	B	[150]
354	ETA1(ETERNAL TAPETUM 1)	B	[150]
355	FEM1	B	[174]
356	TRA1	B	[174]
357	MAN1	B	[174]
358	NOT1(AT1G02080)	B	[174,61]
359	ACS2	B	[111]
360	ACS1G	B	[111]
361	DCL1	B	[180]
362	RBR1(RETINOBLASTOMA-RELATED PROTEIN1)	B	[37]
363	GLUCOSE INSENSITIVE1 (GIN1)	B	[48]
364	ABSCISIC ACID DEFICIENT2 (ABA2)	B	[48]
365	ANI1	B	[27]
366	TRANSFORMER5 (TRA5)	B	[27]
367	Zmm16(Zea mays mads16 )	A	[193]
368	sterile tassel silky ear1 (sts1)	A	[193]
369	PISTILLATA	A	[193]
370	GLOBOSA	A	[193]
371	OPR7	D	[90]
372	OPR8	D	[90]
373	MTA(mRNA adenosine methylase)	C	[146]
374	FIP37	C	[146]
375	SLM1	B	[73]
376	SQUAMOSA	B	[73]
377	SlCycA1	B	[175]
378	SlH4	B	[175]
379	MADC	C	[39]
380	MEN-153	C	[141]
381	MEN-470	C	[141]
382	SDM1	B	[143]
383	ERF110	D	[95]
384	MrCKA2	B	[187]
385	MrASP2	B	[187]
386	MrFT2	B	[187]
387	MrCPS2	D	[187]
388	ADAM9(Disintegrin and metalloproteinase domain-containing protein 9)	C	[187]
389	FEMALE GAMETOPHYTE MYB (MpFGMYB)	A	[187]
390	GDP-mannose 3,5 epimerase 2 gene	A	[187]
391	60S ribosomal protein P0	A	[187]
392	SPL8	B	[179]
393	TGAL4	B	[40]
394	LG2	B	[40]
395	ARF4	D	[59,40]
396	ARF17	D	[40,108]
397	BAM1	B	[40,185]
398	EMS1	B	[40,80]
399	ERF5	D	[40]
400	ERF114	D	[40]
401	EXLB1	C	[40]
402	RAP2-7	C	[40]
403	STH21	C	[40]
404	HULK2	B	[40]
405	HAG1	B	[40,127]
406	HEC3	B	[40,100]
407	APY7	B	[40,62]
408	FAB1B	B	[40]
409	RAD6	B	[40]
410	GALT2	B	[40,131]
411	FES1	B	[40]
412	FH20	B	[40]
413	MIK2	B	[40]
414	CINV1	B	[40]
415	L1	B	[40]
416	NEDD1	B	[40]
417	C4	B	[40]
418	IP5P13	B	[40]
419	Npc1	B	[40]
420	FH16	B	[40]
421	MIRO1	B	[40]
422	SPL18	B	[40]
423	APY1	B	[40]
424	FER(FERONIA)	B	[40,106]
425	ROPEGF14	B	[40]
426	A6	B	[40]
427	FBL17	B	[40,183]
428	GRP-2	B	[40]
429	MPS1	B	[40]
430	XPO1	B	[40]
431	OST3B	B	[40]
432	SAB	B	[40]
433	ATXR3	B	[40]
434	NFYA9	B	[40]
435	LOC10	B	[40]
436	LOC11	B	[40]
437	SFC8	B	[40]
438	NPR1	B	[40]
439	NPR2	B	[40]
440	GH3.3	B	[40]
441	TGA2.2	B	[40]
442	PAL	B	[40]
443	TGA4	B	[40]
444	WRKY 2	B	[40]
445	WRKY 4	B	[40]
446	WRKY7	B	[40]
447	WRKY 24	B	[40]
448	WRKY 34	B	[40]
449	WRKY 39	B	[40]
450	WRKY 46	B	[40]
451	WRKY 48	B	[40]
452	WRKY 64	B	[40]
453	WRKY 70	B	[40]
454	CMTA2	B	[40]
455	CMTA3	B	[40]
456	CMTA4	B	[40]
457	CMTA5	B	[40]
458	CBP60B	B	[40]
459	DnaJ-like protein	B	[133]
460	TK(Transketolase )	B	[133]
461	Glutathione-S Transferase (GST)	B	[133]
462	Phytochrome Interacting Factor-3 (PIF3)	B	[133]
463	VIRESCENS	B	[119]
464	PLATZ1（ MW548436）	B	[148]
465	SKU5	A	[148]
466	Exostosin	A	[148]
467	KASIII（3-ketoacyl-acyl carrier protein synthase III ）	A	[148]
468	FMO1	A	[148]
469	FMO2	A	[148]
470	FMO3（FLAVIN-CONTAINING MONOOXYGENASE 3）	A	[148]
471	FMO4	A	[148]
472	FSEX(VIT_202s0154g00200)	A	[214]
473	WRKY21	A	[214]
474	MYB108	B	[207]
475	MSL	C	[98]
476	FERR	C	[98]
477	FERR-R	C	[98]
478	CER1	B	[207]
479	CBL9	B	[207]
480	ABCB19	D	[207]
481	SERK1	B	[207,169]
482	HSP81-3	B	[207]
483	ACS9	B	[207]
484	YUC6	B	[50]
485	CpSVPL	B	[81]
486	CpCAF1AL	C	[81]
487	CitACS4	B	[188,149]
488	KNUCKLES	B	[173]
489	flowering locus d	C	[173]
490	flowering locus t	C	[173]
491	phytochrome A（PHYA）	B	[173]
492	phytochrome B（PHYB）	B	[173]
493	SHORT INTEGUMENTS(SI)	B	[173]
494	COLK	C	[173]
495	FRILK	C	[173]
496	HrX1	C	[173]
497	CsCaN	D	[113]
498	CsPSTK1	D	[113]
499	CsGAMYB1	D	[113]
500	PtGT2(JN315782)	B	[221]
501	PAL3	A	[221]
502	PtCER4	B	[221]
503	ADENINEPHOSPHORIBOSYL TRANSFERASE (APRT3)	A	[160]
504	BAT1	A	[186]
505	RPP0W (60S acidic ribosomal protein P0, RPP0)	A	[187]
506	LHP1	A	[65]
507	YUCCA1	D	[128]
508	MES3	C	[70]
509	SOMBRERO	B	[70]
510	TAPNAC(AT1G61110)	B	[70]
511	CALLOSE DEFECTIVE MICROSPORE 1(AT1G68200)	B	[70]
512	TRANSPARENT TESTA 1	B	[70]
513	WRKY23	D	[70]
514	GAST1	D	[70]
515	UGE1	B	[70]
516	GASA6	D	[70]
517	FBP2	B	[70]
518	IPT4	D	[109]
519	CER3 (ECERIFERUM 3)	B	[83]
520	DEX1 (DEFECTIVE IN EXINE FORMATION 1)	B	[83,88]
521	EIL1 (ETHYLENE INSENSITIVE 3-like 1)	B	[83]
522	MMD1 (MALE MEIOCYTE DEATH 1)	B	[83]
523	TPD1 (TAPETUM DETERMINANT 1)	B	[83]
524	ZAT3 (Zinc finger protein ZAT3)	B	[83]
525	CSLD1 (Cellulose synthase-like protein D1)	B	[83]
526	CDPKO (Calcium-dependent protein kinase 24）	B	[83]
527	PME4 (Pectin methylesterase 4）	B	[83]
528	PME37 (Pectin methylesterase 37）	B	[83]
529	PPME1 (POLLEN SPECIFIC Pectin methylesterase 1）	B	[83]
530	PTR52 (Protein NRT1/PTR FAMILY 2.8）	B	[83]
531	galacturonosyltransferase (GAUT)	B	[83]
532	IPMKB(AtIpk2beta)	B	[83]
533	NRX1	B	[83]
534	TAF6	B	[83]
535	CALS5	B	[83]
536	FACR2/MS2	B	[83]
537	EA6	B	[83]
538	C70A2/DEX2	B	[83]
539	JASON	B	[83]
540	RPK2	B	[83]
541	bZIP48	B	[191]
542	STIGMA SPECIFIC1 (STIG1)	B	[89]
543	TCP12	B	[89]
544	MYB61	B	[89]
545	MYB5	B	[89]
546	ANT(AINTEGUMENTA)	B	[89]
547	YABBY4	B	[89]
548	PME(PECTIN METHYLESTERASE)	B	[89]
549	PG1（POLYGALACTURONASES）	B	[89]
550	PG2	B	[89]
551	men2	C	[171]
552	men3	C	[171]
553	men4	C	[171]
554	men5	C	[171]
555	men6	C	[171]
556	men7	C	[171]
557	Tasselseed5(GRMZM2G177668 )	B	[28]
558	MCM6	A	[28]
559	MCM2	A	[28]
560	MOB2	B	[71]
561	PKSB	B	[71]
562	HRT2	B	[71]
563	PLY59	B	[71]
564	OPT5	B	[71]
565	CRF4	B	[71]
566	MYB44	B	[71]
567	GAM1	B	[71]
568	NAC55	B	[71]
569	FRS5	B	[71]
570	STC	B	[71]
571	ERF92	B	[71]
572	NAC25	B	[71]
573	MAD26	B	[71]
574	HAT3	B	[71]
575	Microspore-specific promoter 2 (MSP2)	B	[71]
576	ATH1（homeobox gene 1 ）	B	[71]
577	Cation/H+ exchanger 19 (CHX19)	B	[71]
578	DUF064	B	[71]
579	SULTR	B	[71]
580	SYTB	B	[71]
581	TSPO	B	[71]
582	ACYL-COENZYME A SYNTHETASE (ACOS5)	B	[71]
583	CYTOCHROME P450 (CYP704B1)	B	[71]
584	CYP86C3	C	[71]
585	Anther 7 (A7)	B	[71]
586	LAT59	B	[71]
587	AT59	B	[71]
588	SUGAR TRANSPORTAER 11 (STP11)	B	[71]
589	GLABRA3	B	[71]
590	bHLH57	B	[71]
591	bHLH66	B	[71]
592	bHLH74	B	[71]
593	bHLH75	B	[71]
594	HEC2	B	[115]
595	SUPL	B	[115]
596	BSK BR-signaling kinase	D	[206]
597	MYB33	B	[206]
598	bHlH96	C	[206]
599	PIP2 aquaporin	C	[206]
600	BES1/BZR1 TF.	C	[206]
601	Caffeoyl-CoA O-methyltransferase	C	[206]
602	Pectin esterase	C	[206]
603	Cysteine rich extension 2	C	[206]
604	homeodomain-leucine zipper gene	C	[206]
605	lipid transfer protein	C	[206]
606	Ubiquitin-conjugating enzyme E2 A (UBC2)	C	[66]
607	Minor histocompatibility antigen H13 (SPP)	C	[66]
608	Exocyst complex component sec15B (SEC15B)	C	[66]
609	Phosphoglucose isomerase 1 (PGI1)	C	[66]
610	DDB1-and CUL4-associated factor-1 (DCAF1)	C	[66]
611	Histone-lysine N-methyltransferase SETD1 (SDG25)	C	[66]
612	Histone-binding protein RBBP4 (MSI1)	C	[66]
613	GDSL-esterase/Lipase EXL3 (EXL3)	C	[66]
614	Nuclear cap-binding protein subunit 1 (ABH1)	C	[66]
615	Peptidyl-prolyl cis-trans isomerase CYP40 (SQN)	C	[66]
616	Glycine-rich RNA-binding protein 7 (CCR2)	C	[66]
617	Squamosa promoter-binding-like protein 9 (SPL9)	C	[66]
618	Flowering time control protein FPA (FPA)	C	[66]
619	Agamous-like MADS-box protein AGL1 (SHP1)	C	[66]
620	Actin-related protein 7 (ARP7)	C	[66]
621	Putative tRNA-glutamine synthetase (OVA9)	C	[66]
622	Protein BONSAI (BNS)	C	[66]
623	Zinc finger protein-like protein (BTS)	C	[66]
624	SOMATIC EMBRYOGENESIS RECEPTOR-LIKE KINASE 1	B	[69]
625	JAGGED	B	[69]
626	SUPPRESSOR OF OVEREXPRESSION OF CO 1	B	[69]
627	GH3.1	D	[82]
628	ABCG26	C	[82]
629	CHS1	C	[82]
630	CLE43	C	[82]
631	CYCD1-1	C	[82]
632	BSPA(Bark storage protein A)	C	[82]
633	RL1(RADIALIS-like 1)	B	[82]
634	SSG(Sulfated surface glycoprotein)	C	[82]
635	CYS	C	[82]
636	AGG(Agglutinin family protein)	C	[82]
637	EXOL(Exopolygalacturonase-like)	C	[82]
638	APG	B	[82]
639	BCP(Blue copper protein)	B	[82]
640	RADIALIS-like 2	B	[82]
641	JOL( JOINTLESS-like)	B	[82]
642	NSLTP(non-specific lipid-transfer homolog protein )	C	[82]
643	ERF109	D	[82]
644	ERF017	D	[82]
645	ERF034	D	[82]
646	HEC1	B	[82]
647	PER9( Peroxidase 9 precursor)	C	[82]
648	UGT85A2(UDP-glycosyltransferase 85A2)	C	[82]
649	ABCG40	C	[82]
650	SUC2	C	[82]
651	ERAF16	D	[138]
652	APRT3( ADENINEPHOSPHORIBOSYL TRANSFERASE3)	D	[186]
653	Asr1	D	[205]
654	IAA2	D	[205]
655	AUX1	D	[205]
656	CHRC	C	[205]
657	SMO	C	[205]
658	releasing factor 2 (rf2)	C	[205]
659	PnLHY2	B	[205]
660	Ethylene-responsive transcription factor 9 (EREBP-9)	D	[205]
661	translation initiation factor (IF-2)	C	[205]
662	BHLH	C	[205]
663	BTF3	C	[205]
664	WAKY	C	[205]
665	DREB3	C	[205]
666	TGA2	C	[205]
667	anion-transporting ATPase	C	[205]
668	protein kinase	C	[205]
669	allene oxide synthase (AOS)	C	[205]
670	SNF1-related protein kinase	C	[205]
671	pyruvate kinase (PK)	C	[205]
672	zinc finger-homeodomain protein 1 (ZHD1)	C	[205]
673	hypersensitive-induced response protein	C	[205]
674	RK121_ARATH 50S ribosomal protein L12-1, chloroplastic	A	[176]
675	KLCR2_ARATH Protein KINESIN LIGHT CHAIN-RELATED 2	A	[176]
676	XPO1A_ARATH Protein EXPORTIN 1A	A	[176]
677	NDUS6_ARATH NADH dehydrogenase [ubiquinone] iron_x0002_sulfur protein 6, mitochondria	A	[176]
678	PP399_ARATH Pentatricopeptide repeat-containing protein At5g27270	A	[176]
679	CDC21_ARATH Cell division cycle 20.1, cofactor of APC complex	A	[176]
680	ATPD_ARATH ATP synthase subunit delta, chloroplastic	A	[176]
681	RN170_XENTR E3 ubiquitin-protein ligase RNF170	A	[176]
682	Y4598_ARATH Uncharacterized protein At4g06598	A	[176]
683	NLTL5_ARATH Nonspecific lipid-transfer protein-like protein At5g64080	A	[176]
684	ACC1_ARATH Acetyl-CoA carboxylase 1	A	[176]
685	ACC2_ARATH Acetyl-CoA carboxylase 2	A	[176]
686	SUT13_ARATH Sulfate transporter 1.3	A	[176]
687	Serine/threonine protein kinases (STPK)	C	[41,209]
688	The ethylene responsive DNA binding factor, ERDBF3	D	[41,208]
689	ethylene responsive transcription factor, ERTF10,	D	[41,208]
690	MYB26	A	[41]
691	MAP65/ASE1	B	[41]
692	CsRAN1	C	[72]
693	ABNORMAL FLORAL ORGANS	B	[84]
694	SPLAYED	B	[84]
695	LEAFY	B	[84]
696	FCA	B	[84]
697	NODULIN MtN3	B	[84]
698	CHD1(chromosomal helical binding protein)	C	[209]
699	UPF0136	C	[209]
700	cytochrome P450 716B1	C	[209]
701	FD	B	[89]
702	AGO104	B	[122]
703	RALF3	B	[122]
704	DMC1	B	[122]
705	SWA1	B	[122]
706	SIN1（SHORT INTEGUMENT1）	B	[122]
707	BEL1	B	[122]
708	MAC1	B	[122]
709	MADS22	B	[122]
710	ORF4	B	[122]
711	AGO5	C	[122]
712	DCL	C	[122]
713	HEN	C	[122]
714	SHL	C	[122]
715	CYP21	B	[122]
716	CYP90D2	B	[122]
717	HPL3	B	[122]
718	MADS13	B	[122]
719	FBP7	B	[122]
720	FBP11	B	[122]
721	YUC1	D	[122]
722	YUC2	D	[122]
723	KANADI	B	[122]
724	HB3	B	[122]
725	HB4	B	[122]
726	SHO1	C	[122]
727	MEL1	B	[122]
728	GT11	B	[201]
729	PMEI23(Pectin methylesterase inhibitor )	B	[64]
730	PMEI39	B	[64]
731	PMEI41	B	[64]
732	TaMut11	B	[132]
733	TaSF3	B	[133]
734	PEI(putative pectinesterase/pectinesterase inhibitor)	C	[110]
735	BGL( β-glucosidase)	C	[110]
736	PEL(Pectate lyase)	C	[110]
737	polygalacturonase (PG)	C	[110]
738	UDP-glucose 6-dehydrogenase (UGDH)	C	[110]
739	sucrose-phosphate synthase (SPS)	C	[110]
740	beta-fructofuranosidase/cell-wall bound invertase (CWINV)	C	[110]
741	trehalose 6-phosphate synthase/phosphatase (TPP/TPS)	C	[110]
742	endoglucanase/endocellulase (EGL)	C	[110]
743	calcium-dependent protein kinase (CDPK)	C	[110]
744	cyclic nucleotide-gated ion channel (CNGC)	C	[110]
745	calcium-binding protein CML (CML)	C	[110]
746	At3g17010	B	[118]
747	At5g09780	B	[118]
748	At4g22950	B	[118]
749	At2g45180	C	[118]
750	At3g01500	C	[118]
751	At5g61850	B	[118]
752	At5g65140	C	[118]
753	At2g26150	C	[118]
754	At1g71050	C	[118]
755	At2g46680	C	[118]
756	At4g36740	C	[118]
757	At1g19640	C	[118]
758	At2g22540	B	[118]
759	At5g56550	C	[118]
760	At5g58260	C	[118]
761	At2g18660	C	[118]
762	At3g60670	B	[118]
763	At4g24130	C	[118]
764	At1g02610	C	[118]
765	At2g39730	C	[118]
766	At4g02380	C	[118]
767	At2g38870	C	[118]
768	At1g22370	C	[118]
769	At4g25170	C	[118]
770	At4g15630	C	[118]
771	At4g10265	C	[118]
772	At1g67920	C	[118]
773	At1g49975	C	[118]
774	At1g30260	C	[118]
775	At1g22130	B	[118]
776	At4g26150	D	[118]
777	At5g61430	C	[118]
778	At4g35770	D	[118]
779	At5g63350	C	[118]
780	At4g25780	C	[118]
781	At2g38620	C	[118]
782	At5g27690	C	[118]
783	At1g75240	C	[118]
784	At3g54340	C	[118]
785	At5g44700	C	[118]
786	At4g16270	C	[118]
787	At4g34110	C	[118]
788	At2g26520	C	[118]
789	At3g62040	C	[118]
790	At5g44620	C	[118]
791	At5g45340	C	[118]
792	At1g72100	C	[118]
793	At5g59320	C	[118]
794	At1g52190	C	[118]
795	At2g28120	C	[118]
796	At1g24020	C	[118]
797	At2g39510	C	[118]
798	At5g53390	C	[118]
799	At4g10260	C	[118]
800	At4g18425	C	[118]
801	At5g14360	C	[118]
802	At5g17050	C	[118]
803	At2g40475	C	[118]
804	At3g13220	C	[118]
805	At1g06260	C	[118]
806	At5g59845	D	[118]
807	At3g57620	C	[118]
808	At2g41690	C	[118]
809	At2g21650	C	[118]
810	At3g54700	C	[118]
811	At5g46940	C	[118]
812	At5g02580	C	[118]
813	At3g56180	C	[118]
814	At2g23790	C	[118]
815	At5g16460	C	[118]
816	At5g22260	C	[118]
817	At4g25040	C	[118]
818	At3g28210	C	[118]
819	At3g57240	C	[118]
820	At4g38770	C	[118]
821	At5g05170	C	[118]
822	At5g20860	C	[118]
823	At5g24090	C	[118]
824	At4g38040	C	[118]
825	At2g20750	B	[118]
826	At3g08900	C	[118]
827	At3g59850	C	[118]
828	At1g02790	C	[118]
829	At3g29030	C	[118]
830	At2g04780	C	[118]
831	At1g33430	C	[118]
832	At2g39640	C	[118]
833	At3g49880	C	[118]
834	LAP5	B	[63]
835	POE21(Pollen Olea europaea I)	B	[154]
836	PAL4	B	[135]
837	CHSL1	B	[135]
838	DBP1	B	[93]
839	SKU5-SIMILAR 13 (SKS13)	B	[158]
840	RLK	B	[212]
841	MADS32	B	[165]
842	MADS58	B	[165]
843	MS25（MALE STERILITY）	B	[215]
844	MYB84	B	[215]
845	AIL6	B	[54]
846	DL1（ DROOPING LEAF）	B	[181]
847	PPR576	B	[76]
848	HXK5	B	[85]
849	RAD23B	B	[58]
850	KRP1( KIP-related protein 1)	B	[58]
851	OsLTPL94(type-G non-specific lipid transfer protein)	B	[167]
852	EAT1 (ETERNAL TAPETUM 1 )	B	[167]
853	GORI	B	[126]
854	FHA2	B	[107]
855	OsLecRK‐S.7	B	[140]
856	FAS1(FASCIATA1)	A	[92]
857	ACP4	B	[92]
858	APE2	B	[92]
859	GsSRK2(G-type lectin S-receptor-like serine/threonine-protein kinase)	B	[92]
860	MAGL	B	[92]
861	NB-ARC	B	[92]
862	SBT3.3	B	[92]
863	TFIID	B	[92]
864	TLC	B	[92]
865	orf138	B	[123]
866	BAM2	B	[123]
867	MYB65	B	[123]
868	MYB99	B	[123]
869	UNDEAD	B	[123]
870	YABBY2	B	[101]
871	PIP5K(Phosphatidylinositol 4 phosphate 5-kinase)	B	[121]
872	Cyc2CL（CYCLOIDEA）	B	[121]
873	INO（INNER NO OUTER）	B	[101]
874	DL ( DROOPING LEAF)	B	[101]
875	yabby5	B	[101]
876	PHABULOSA（phb）	B	[197]
877	HUELLENLOS(HLL)	B	[197]
878	STRUBBELIG（SUB）	B	[197]
879	ARABIDOPSIS CRINKLY4（ACR4）	B	[197]
880	ABERRANT TESTA SHAPE (ATS)	B	[197]
881	UNICORN (UCN)	B	[197]
882	TSO1	B	[197]
883	TM8	B	[199]
884	PERSISTENT TAPETAL CELL 1(PTC1)	B	[153]
885	MSP1（MULTIPLE SPOROCYTE1 ）	B	[153]
886	MAC1（MULTIPLE ARCHESPORIAL CELLS1）	B	[153]
887	CEP1(cysteine protease)	B	[194]
888	LIM2	B	[75]
889	RUS4	B	[139]
890	PIN8	B	[56]
891	CHX23	B	[56]
892	ENO2	B	[60]
893	AKT1.2	B	[156]
894	TaFormins (TaFHs)	B	[74]
895	DRM	B	[120]
896	RAFTIN1A	B	[120]
897	MULTIPLE SPOROCYTE1	B	[67]
898	OsRDR2	B	[161]
899	THIN EXINE2 (TEX2）REPRESSOR OF CYTOKININ DEFICIENCY1 [ROCK1]	B	[157]
900	EXO70A1（At5g03540）	B	[99]
901	IPE2（IRREGULAR POLLEN EXINE2 ）	C	[136]
902	PSP231(pollen-specific SKS-like protein)	C	[159]
903	PERSISTENT TAPETAL CELL2 (PTC2)	B	[155]
904	DCL5(Dicer-like 5)	B	[103]
905	BHLH122	B	[103]
906	BHLH51	B	[103]
907	NGATHA（NGA）	B	[47]
908	INDEHISCENT （IND）	B	[47]
909	SPATULA	B	[47]
910	ISTL1	B	[47]
911	LIP5(Lyst-Interacting Protein 5)	B	[47]
912	SHP1	B	[30]
913	SHP2	B	[30]
914	FAR	B	[30]
915	CpPLE	B	[30]
916	CpSTK2	B	[30]
917	AtSEP3	B	[30]
918	phFBP2	B	[30]
919	TM5	B	[30]
920	TM29	B	[30]
921	GhGRCD1	B	[30]
922	GhGRCD2	B	[30]
923	SEP1	B	[30]
924	AGL6	B	[30]
925	AGL13	B	[30]
926	DcAGL6	B	[30]
927	AGL12	B	[30]
928	AGL18	B	[30]
929	GmAGL15	B	[30]
930	CiMADS9	B	[30]
931	ZMMADS2	B	[30]
932	DFFH125	B	[30]
933	DEF	B	[30]
934	GLO	B	[30]
935	PsPI	B	[30]
936	PaMADS2	B	[30]
937	PnFLC	B	[30]
938	AGL8	B	[30]
939	CAL	B	[30]
940	AP1	B	[30]
941	PFG	B	[30]
942	FBP26	B	[30]
943	LeMADS-MC	B	[30]
944	SVP	B	[30]
945	AGL24	B	[30]
946	SOC1	B	[30]
947	MeGI	B	[30]
948	RR	B	[30]
949	TCP	B	[30]
950	CLC	B	[30]
951	FT	B	[30]
952	NF-YC	B	[30]
953	CO	B	[30]
954	FLM	B	[30]
955	PHYTOCHROME INTERACTING FACTOR4	B	[30]
956	PRC2	C	[30]
957	SEP3	C	[30]
958	H3K27	C	[30]
959	AODEF	B	[30]
960	TS2	B	[30]
961	SILKY1	B	[30]
962	SLM2	B	[30]
963	SLM3	B	[30]
964	CmWIP1	B	[30]
965	CmACS11	B	[30]
966	CmACS7	B	[30]
967	AP3	B	[30]
968	DM2H	B	[30]
969	CCR2	B	[30]
970	STRS1	C	[30]
971	SyGI	B	[30]
972	PbRR9	B	[30]
973	AAR16	C	[30]
974	PbCLCc	B	[30]
975	AtCLCc	B	[30]
976	PbTCP-1	C	[30]
977	TCP-1	C	[30]
978	SUP	B	[30]
979	CUC1	C	[30]
980	CUC2	C	[30]
981	CKX1	B	[30]
982	TAA1	B	[30]
983	PIN1	B	[30]
984	DYAD	B	[30]
985	GI	B	[30]
986	LFY	B	[30]
987	ACS1	B	[30]
988	AHK2	B	[30]
989	ARF2	B	[30]
990	BELL1	B	[30]
991	CEN1	B	[30]
992	CKI1	B	[30]
993	CKX5	B	[30]
994	CLV1	B	[30]
995	CRE1	B	[30]
996	CRY1	B	[30]
997	CTR1	B	[30]
998	DAD1	B	[30]
999	EIN2	D	[30]
1000	ERAF17	B	[30]
1001	ETR1	B	[30]
1002	ETR2	B	[30]
1003	FLO	B	[30]
1004	IPT1	B	[30]
1005	IPT3	B	[30]
1006	IPT2	B	[30]
1007	IPT9	B	[30]
1008	MYB98	B	[30]
1009	REV	B	[30]
1010	SBP	B	[30]
1011	RGL	B	[30]
1012	SIN1	B	[30]
1013	SPA	B	[30]
1014	STY	B	[30]
1015	TypA1	B	[30]
1016	WUS	B	[30]
1017	SWEET	B	[30]
1018	MADS7	B	[30]
1019	AGL9	B	[30]
1020	OsMADS16	B	[30]
1021	SWEET 8	B	[30]
1022	HMGCOA	B	[30]
1023	FKP1	B	[30]
1024	GA20ox1	B	[30]
1025	LOGL8	B	[30]
1026	BGLU1	B	[30]
1027	MaMADS7	B	[30]
1028	AGL61	B	[30]
1029	AGL18	B	[30]
1030	CUM1	B	[30]
1031	CYCLIN B	B	[30]
1032	WEE1	B	[30]
1033	Ts1	B	[30]
1034	Ts3	B	[30]
1035	Ts4	B	[30]
1036	Ts6	B	[30]
1037	sk1	B	[30]
1038	gsf1	B	[30]
1039	AP2	B	[30]
1040	KNAT6	B	[30]
1041	MYC2	B	[30]
1042	SRS5	B	[30]
1043	STK	B	[30]
1044	UFO	B	[30]
1045	NCED	B	[30]
1046	YUC	D	[30]
1047	GA3ox1	D	[30]
1048	FAD8	A	[30]
1049	LOX2	D	[30]
1050	AOS	D	[30]
1051	AOC3	D	[30]
1052	IPT5	A	[30]
1053	LOG5	A	[30]
1054	SLM4	A	[30]
1055	SLM5	A	[30]
1056	Men-1	B	[30]
1057	Men-4	B	[30]
1058	Men-6	B	[30]
1059	RAD1	B	[30]
1060	RAD2	B	[30]
1061	RAP1	B	[30]
1062	PLENA	B	[30]
1063	SpAG	A	[30]
1064	FARINELLI	B	[30]
1065	CLV3	B	[30]
1066	MROS	A	[30]
1067	CCLS	A	[30]
1068	TPP	B	[30]
1069	SpPI	B	[30]
1070	SpAP3	B	[30]
1071	CpMADS1	B	[30]
1072	CpMADS2	B	[30]
1073	CpMADS3	B	[30]
1074	SlAP3Y	A	[30]
1075	CpTM6-1	B	[30]
1076	CpTM6-2	B	[30]
1077	ARF6	B	[30]
1078	SNRK2	B	[30]
1079	BAK1	B	[30]
1080	HD-Zip	B	[30]
1081	AGL104	B	[30]
1082	AUX	D	[30]
1083	GH3	D	[30]
1084	TIR1	B	[30]
1085	ERF	B	[30]
1086	ACS-11	B	[30]
1087	BKI	B	[30]
1088	WRKY	B	[30]
1089	GATA	B	[30]
1090	YABBY	B	[30]
1091	AGL65	B	[30]
1092	CLAVATA1	B	[30]
1093	CLAVATA2	B	[30]
1094	WUSCHEL	B	[30]
1095	FASCIATA1	B	[30]
1096	FASCIATA2	B	[30]
1097	SHOOT MERISTEMLESS	B	[30]
1098	ULTRAPETALA1	B	[30]
1099	WIGGUM/ENHANCED RESPONSE TO ABSCISIC ACID1	B	[30]
1100	LEUNIG	B	[30]
1101	LEUNIG HOMOLOG	B	[30]
1102	SEUSS	B	[30]
1103	AS1	B	[30]
1104	ARF5	B	[30]
1105	PHABULOSA	B	[30]
1106	AINTEGUMENTA	B	[30]
1107	ARF3	B	[30]
1108	PGP19	B	[30]
1109	PERIANTHIA	B	[30]
1110	PETAL LOSS	B	[30]
1111	PIN-FORMED1	B	[30]
1112	PIN-FORMED3	B	[30]
1113	PINOID	B	[30]
1114	TOUSLED	B	[30]
1115	ABORTED MICROSPORES	B	[30]
1116	BARELY ANY MERISTEM 1	B	[30]
1117	ARF8	B	[30]
1118	CORONATINE INSENSITIVE 1	B	[30]
1119	DELAYED DEHISCENCE1	B	[30]
1120	FAD7	B	[30]
1121	GA INSENSITIVE DWARF1A	B	[30]
1122	GA INSENSITIVE DWARF1B	B	[30]
1123	GA INSENSITIVE DWARF1C	B	[30]
1124	MALE STERILE1	B	[30]
1125	MYB21	B	[30]
1126	RECEPTOR-LIKE PROTEIN KINASE 2	B	[30]
1127	KNAT1	B	[30]
1128	CRABS CLAW	B	[30]
1129	NGATHA1	B	[30]
1130	NO TRANSMITTING TRACT	B	[30]
1131	BLR	B	[30]
1132	DICER-LIKE1	B	[30]
1133	STY1	B	[30]
1134	STY2	B	[30]
1135	BIG BROTHER	B	[30]
1136	HWS	B	[30]
1137	TDF1	A	[30]
1138	AspTDF1	B	[30]
1139	AGL20	B	[30]
1140	GASA4	B	[30]
1141	GID1	B	[30]
1142	ATL3J	B	[30]
1143	R2R3-MYB	B	[30]
1144	22D	D	[30]
1145	ARP1	B	[30]
1146	X10A	B	[30]
1147	VviINP1	B	[30]
1148	VviAPT3	B	[30]
1149	VviYABBY3	B	[30]
1150	BIM1	B	[30]
1151	VpYABBY1	B	[30]
1152	VpYABBY2	B	[30]
1153	VvYABBY4	B	[30]
1154	HrCRY2	B	[30]
1155	HrCO	B	[30]
1156	CRC	B	[30]
1157	JAG	B	[30]
1158	KNU	B	[30]
1159	NZZ	B	[30]
1160	NUB	B	[30]
1161	RBE	B	[30]
1162	FIM	B	[30]
1163	ER	B	[30]
1164	ELF1	B	[30]
1165	FIL	B	[30]
1166	FRI	B	[30]
1167	FPF1	D	[30]
1168	ERS	D	[30]
1169	NEF1	B	[30]
1170	SHATTERPROOF	B	[30]
1171	DDM1	A	[30]
1172	COL9	B	[30]
1173	GA20ox7	D	[30]
1174	ATA	B	[30]
1175	PM30	B	[30]
1176	A9.2	C	[30]
1177	MSL3	B	[30]
1178	EXPA10	B	[30]
1179	MYB79	B	[30]
1180	RKF1	C	[30]
1181	PIL5	C	[30]
1182	SAP	C	[30]
1183	PIN13	C	[30]
1184	SAUR39	D	[30]
1185	SAUR13	D	[30]
1186	CKX3	D	[30]
1187	FKF1	C	[30]
1188	ZTL2	C	[30]
1189	ELF4	B	[30]
1190	VIN3	B	[30]
1191	PHYD	B	[30]
1192	PHYE	B	[30]
1193	TrPI	B	[30]
1194	TrSEP3	B	[30]
1195	TrAG	B	[30]
1196	ATXR6	C	[30]
1197	ASHR3	C	[30]
1198	SUVR4	C	[30]
1199	AGO16	C	[30]
1200	CYCA1	B	[30]
1201	CYCA2	B	[30]
1202	CYCA3	B	[30]
1203	CYCD3	B	[30]
1204	PtoSUP1	B	[30]
1205	PtoSUP2	B	[30]
1206	MSE1	B	[30]
1207	BSK	B	[30]
1208	OFP	B	[30]
1209	SOFF	B	[30]
1210	AMS	B	[30]
1211	MS2	B	[30]
1212	LAP3	B	[30]
1213	PEX10	B	[30]
1214	ATNAP1	B	[30]
1215	ARR15	B	[30]
1216	CKX7	D	[30]
1217	CTD	C	[30]
1218	CPL2	C	[30]
1219	LHY	C	[30]
1220	ETT	C	[30]
1221	GAMMA-TIP	C	[30]
1222	GAMMA-TIP3	C	[30]
1223	SHI	C	[30]
1224	LOX4	B	[30]
1225	SWEET7	B	[30]
1226	ARR2	B	[30]
1227	GASA1	B	[30]
1228	AHP	B	[30]
1229	ABS	C	[30]
1230	PgAGL11	B	[30]
1231	TAGL1	B	[30]
1232	H4K16	B	[30]
1233	BZR1	D	[30]
1234	CCOAMT	C	[30]
1235	IAA19	D	[30]
1236	PCBER1	C	[30]
1237	BAN	C	[30]
1238	TT5	C	[30]
1239	LDOX	C	[30]
1240	TT7	C	[30]
1241	AHK3	D	[30]
1242	PSBP6	C	[30]
1243	SCPL42	C	[30]
1244	COI1	D	[30]
1245	BRI1	D	[30]
1246	AHP1	D	[30]
1247	PP2CA	D	[30]
1248	HAI2	D	[30]
1249	ABF2	D	[30]
1250	JAZ2	D	[30]
1251	ARR5	D	[30]
1252	MYC4	D	[30]
1253	JAZ10	D	[30]
1254	JAZ1	D	[30]
1255	AHG1	D	[30]
1256	IAA14	D	[30]
1257	LAX3	D	[30]
1258	RGA1	D	[30]
1259	SAUR-like	D	[30]
1260	IAA4	D	[30]
1261	TT3	C	[30]
1262	TT4	C	[30]
1263	PP3CA	D	[30]
1264	ABF3	D	[30]
1265	JAZ3	D	[30]
1266	ARR6	D	[30]
1267	GH3.2	D	[30]
1268	JAZ11	D	[30]
1269	HAI3	D	[30]
1270	PR1	C	[30]
1271	EBF1	D	[30]
1272	LAX2	C	[30]
1273	AGL1	B	[30]
1274	AGL22	B	[30]
1275	ARAD1	B	[30]
1276	GDSL	B	[30]
1277	60s ribosomal protein	B	[30]
1278	NDH	B	[30]
1279	PGDH	B	[30]
1280	NDUFA12	B	[30]
