# Supplementary material for: Identifying Genes Associated with Female Flower Development of Phellodendron amurense Rupr. Using a Transcriptomics Approach
Source: Genes (Basel). 2023 Mar 6;14(3):661. doi: 10.3390/genes14030661 (PMC10048520; doi:10.3390/genes14030661)
Supplement: Supplementary file 1 [file genes-14-00661-s001.zip › Table S2.xlsx]

## Sheet: Table S2
Cluster-697.34057(reference gene: actin)	Forward primer	TCTTGCGTCTTGACCTTGC
	Reverse primer	ATTTCACGTTCGGCTGTGG
Cluster-697.15962（SUP）	Forward primer	ACCATGATTCGCATAGGG
	Reverse primer	TGGCATTCAGGGCAAGAC
Cluster-697.23644（SRS5）	Forward primer	AGCGGCATTGATGATAGTGA
	Reverse primer	GAGGCCAGCAGTTATGAGAT
Cluster-697.26525（ESR2）	Forward primer	TTAGAAGGCTCAATGGGTT
	Reverse primer	GACTGTGGGTCCCGTATCT
Cluster-697.31526（MCM6）	Forward primer	TTCTGTATTGAGGCTGGTGC
	Reverse primer	ATGTTCGGGCATTCAGTGTT
Cluster-697.32671(RPP0W)	Forward primer	CTCGCCATCCATTACCCA
	Reverse primer	GCAGCATCACCACCAGCA
Cluster-697.34421(PAL3)	Forward primer	CAAGCGGGTTTCGGGTTC
	Reverse primer	CAATTTGGCCGGGATGGT
Cluster-697.35207(AIL6)	Forward primer	GTGTCACAAGGCACCATCAA
	Reverse primer	TCGGCAGAGCACTCTTACCA
Cluster-697.36364(MCM2)	Forward primer	AGAGCCGCTGAAGTGGAAC
	Reverse primer	TAGCATCGGTCATGGGTAC
Cluster-697.38396(ANT)	Forward primer	ACAAGGAGATAGGACTCGGTAG
	Reverse primer	CTGGAGCCAATGAGAACAAT
Cluster-697.43506(PIN1)	Forward primer	GGTCCTAACTCTGGCGTTTC
	Reverse primer	TTGATTGTCTCGGGCTCAC
Cluster-697.11845(FD)	Forward primer	TTATGGTGTCACCGAATGGAGG
	Reverse primer	ACATTTCCCATCTGCTTGCTCT
Cluster-697.17804(WRKY21)	Forward primer	AGCAGCAAGTCCAACAAAGGTC
	Reverse primer	TTCCAAACTACAAGAGCCCAGA
Cluster-697.22227(FMO3)	Forward primer	CACTTGGATTTACACTTCGGAGAC
	Reverse primer	TCAACGGACCCTGCATCACT
Cluster-697.25122(ABA2)	Forward primer	GTGGCATTGGTCACAGGTGG
	Reverse primer	CAGCAGAGCGAAGGTCATCC
Cluster-697.25471(HUA1)	Forward primer	AGCCAAGCGCCCTAGAGTC
	Reverse primer	CCTTCGGGAACCCAAATAG
Cluster-697.28922(ATPD)	Forward primer	CCACGGGATCAGAATGTCA
	Reverse primer	GCGATGTCGATTGTAGGGTT
Cluster-697.30074(TOZ19)	Forward primer	GCATCCCTAGCAATAAAGAAGA
	Reverse primer	TGTAATAGTATCCGACCCACCT
Cluster-697.30996(PHB)	Forward primer	GCAGTAGCTGAGGAGACCCTG
	Reverse primer	CGGCAATCACGAAACCAAG
Cluster-697.32148(exostosin)	Forward primer	CCTTCAGCAACCAACAGGGAT
	Reverse primer	AAGCACCGTCACAAGGCAAG
Cluster-697.32674(AS1)	Forward primer	ATGGACAGCGGTGTTTACTCT
	Reverse primer	GATGCCTGGTTTGAGGTAGTT
Cluster-697.32738(APE2)	Forward primer	AGTCTGTTCCCGTATAAGCATC
	Reverse primer	ATTCCCTTTCATAACTCCCTTC
Cluster-697.34373(FBP2)	Forward primer	TCAGCGGGAGTCTGCCAAAT
	Reverse primer	GATGCCTCGTTCAAGCCTAT
Cluster-697.60949(GPAT3)	Forward primer	TGCGTGCTGATGAAGTTATTGG
	Reverse primer	GAGATAAGAATGAAGAATCCGAAGA
Cluster-697.54636(ZAT3)	Forward primer	CAGACCCGTTTCGCCTGTTA
	Reverse primer	CACCACCCAAATTCACTTCA
Cluster-697.20612(RL2)	Forward primer	ATGACAAGGACACTCCAGACC
	Reverse primer	GATTGTTCATCCTGTCACCGA
Cluster-697.29231(YABBY1)	Forward primer	CCACTTTCCTACCTCCGAGCAG
	Reverse primer	AACAACCCACGCATGTTGACG
Cluster-697.29622(CYC2CL)	Forward primer	AATGATGGCTTGGAATAGCGG
	Reverse primer	CGAAGGCGTGTTACTGGACTG
Cluster-697.30823(SERK1)	Forward primer	GGTCCTATCCCAGGCACAT
	Reverse primer	GAGCCATTGTCTGGAACCAC
Cluster-697.31242(COL2)	Forward primer	CAACAACGGTGGACTCGTCA
	Reverse primer	TTCGGGTTCGGTAACAGCAA
Cluster-697.32133(RL1)	Forward primer	CAAGGCTATTGGTGGTGGC
	Reverse primer	CTCCAGGAGTGCTGTATTTGG
Cluster-697.34276(FIL)	Forward primer	GTCCATAGACCTAGAAAGCCATAA
	Reverse primer	CGATCAATCAGCCAAATCAA
Cluster-697.34571(YABBY2)	Forward primer	GAAGATTCAACTAAAGACTCTGGAT
	Reverse primer	CTAACGACGAATTGGAGGCAT
Cluster-697.35119(AGL11)	Forward primer	CGCTGAAGTTGCCCTAATTGTC
	Reverse primer	AATCACCCATCAAATGCCTGTT
Cluster-697.35304(SEUSS)	Forward primer	TCAGTTCAGATGCCATCCAC
	Reverse primer	TCAGCCTCACCAGAAAGAGC
Cluster-697.37934(PROLIFERA)	Forward primer	ATAAGTTGGCACGGTCATTG
	Reverse primer	CATCCCATCCTTTAATTTGC
Cluster-697.39266(ISTL1)	Forward primer	AACAGCTCCAAACAGTTCACTC
	Reverse primer	CTCCTATGGGTAGCCCTATTCT
