# Supplementary material for: Identifying Genes Associated with Female Flower Development of Phellodendron amurense Rupr. Using a Transcriptomics Approach
Source: Genes (Basel). 2023 Mar 6;14(3):661. doi: 10.3390/genes14030661 (PMC10048520; doi:10.3390/genes14030661)
Supplement: Supplementary file 1 [file genes-14-00661-s001.zip › Table S3.xlsx]

## Sheet: Table S3
Gene name	Unigene no.	Accession no. in NCBI	identity	evalue	F1	F2	F3	M1	M2	M3	Fi1	Fi2	Fi3	Mck1	Mck2	Mck3	M5-azaC1	M5-azaC2	M5-azaC3
GDP-mannose 3,5-epimerase 2	Cluster-697.31084	NM_001328910.1	90.865	6.58e-74	69.82	52.87	68.8	97.37	69.18	53.97	56.78	59.24	56.93	59.76	54.42	29.91	25.43	62.32	78.48
FMO1	Cluster-697.46017	XM_006486559.3	89.005	0	9.63	4.58	4.06	0	1.6	0.4	7.54	7.26	4.41	1.13	1.09	4.33	3.34	2.94	0.59
KLCR2	Cluster-697.16992	XM_025095730.1	88.688	0	2.49	0.81	1.57	0.3	2.61	1.71	3.48	2.32	0.86	8.11	6.13	2.03	0.72	0.73	0.35
XPO1A	Cluster-697.33482	NM_001247253.2	87.879	1.64e-24	36.59	37.02	33.08	1.36	8.46	3.32	30.96	32.11	34.09	9.35	10.94	17.66	33.55	21.1	4.31
PP399	Cluster-697.47846	XM_047469022.1	72.492	3.74e-100	4.45	4.8	5.42	0.3	1.79	0.33	3.1	3.52	2.49	1.48	1.01	2.28	2.7	1.97	0.62
ATPD	Cluster-697.40578	MH185307.1	91.176	3.01e-59	331.14	285.8	265.84	18.78	169.52	28.91	144.08	292.55	239.09	61.74	31.82	54.79	171.08	91.74	49.46
ATPD	Cluster-697.28922	XM_006473170.3	86.085	0	33.99	38.54	28.62	1.28	7.55	5.5	54.45	30.94	43.51	6.05	7.66	17.56	32.25	11.33	7.45
Y4598	Cluster-697.22419	XM_041156361.1	82.039	1.59e-41	14.54	16.4	15.53	20.37	18	10.05	10.25	11.72	10.2	19.45	14.81	11.34	17.47	17.39	12.83
NLTL5	Cluster-697.22452	XM_006423799.2	87.363	3.28e-115	58.97	65.75	53.82	6.19	46.2	29.45	64.85	138.9	163.23	81.63	88.43	129.06	50.94	53.4	39.61
ACC2	Cluster-697.30846	D34630.2	78.358	0	58.78	47.44	51.22	0.47	5.64	2.4	26.33	25.93	19.63	5.72	7.53	11.91	18.07	9.19	1.92
SUT13	Cluster-697.26598	KF321741.1	77.634	1.39e-73	10.48	11.83	14.91	9.43	5.75	4.32	6.96	13.14	10.8	3.85	4.34	8.7	8.63	7.24	3.73
TDF1	Cluster-697.37900	MH319843.1	83.425	4.3e-40	0	0	0	0	0	0	0.15	0	0	0	0	0	4.91	2.96	0
PI	Cluster-697.34251	KY285023.1	79.908	5.18e-84	24.45	7.03	25.11	2.11	20.71	16.61	44.94	19.37	26.2	38.9	40.47	56.86	151.55	62.83	14.57
HUA1	Cluster-697.25471	MH016243.1	79.447	1.39e-141	10.13	13.21	12.2	0.85	3.73	1.54	15.36	17.87	12.67	3.76	3.59	7.47	12.84	6.67	1.55
ARR17	Cluster-697.24678	XM_006486096.3	95	2.96e-37	13.94	16.04	12.82	5.22	5.85	5.37	20.28	13.15	19.73	5.65	6.18	7.39	43.31	23.35	6
TOZ19	Cluster-697.30074	Populus tremula, chromosome 19 genomic region including a gene locus related to Populus trichocarpa Potri.019G047300 (consensus sequence of 12 male individuals)	76.61	7.59e-36	16.76	16.16	13.52	0.11	0.79	1.09	16.17	18.42	20.63	1.01	2.4	5.19	6.53	4.65	1.31
ACS2	Cluster-697.34490	DQ300358.1	84.517	1.48e-152	22.12	25.61	28.76	12.29	16.47	12.02	47.63	36.56	22.09	14.28	16.09	18.33	16.09	15.01	12.87
GLOBOSA	Cluster-697.5854	NM_001326225.1	79.449	4.78e-88	1.4	0.86	0.73	0.2	0.67	2.44	1.83	3.07	1.93	1.32	2.5	4.71	16.6	11.63	2.56
RPP0W	Cluster-697.32671	XM_006486287.3	87.731	0	310.88	378.21	209.14	20.19	36.43	29.63	317.92	312.76	241.38	48.45	43.51	63.75	363.42	218.49	26.47
SKU5	Cluster-697.31838	NM_001203775.2	76.848	0	43.49	42.99	35.81	0.45	2.78	3.26	33.45	33.71	29.3	10.84	10.75	5.62	11.56	8.02	2.07
SKU5	Cluster-697.39656	XM_006485282.2	90.548	0	3.35	4.66	5.16	6.73	7.11	2.97	9.97	9.17	8.6	3.16	2.74	3.8	6.39	5.79	2.77
exostosin	Cluster-697.26434	NM_122483.4	73.622	3.42e-44	3.87	3.35	5.93	0.39	1.96	1.35	6.46	6.31	7.67	4.79	3.28	3.93	6.23	2.93	1.51
exostosin	Cluster-697.32148	NM_001255565.3	81.047	3.54e-122	10.41	11.75	11.46	0.04	1.85	0.44	17.4	15.99	12.67	2.15	1.67	1.64	12.8	9.61	0.4
FMO4	Cluster-697.26874	XM_044631684.1	82.024	0	13.52	13.19	11.33	5.69	14.93	9.43	15.69	14.08	14.96	15.23	12.28	10.96	8.19	11.33	3.6
WRKY21	Cluster-697.17804	KF220642.1	81.944	7.84e-113	15	13.52	12.51	0.33	2.14	1.48	18.17	16.57	12.83	4.15	4.94	5.68	15.79	6.14	2.78
BAT1	Cluster-697.6107	MG523892.1	82.741	0	1.84	4.25	2.3	0.1	4.15	2.11	2.13	4.81	6.26	1.82	2.61	7.57	11.22	8.16	4.04
BAT1	Cluster-697.23209	MF463528.1	80.687	3.49e-97	7.7	8.09	12.06	0.96	8.87	7.3	9.5	16.41	28.13	7.53	22.71	80.48	53.74	35.6	15.32
BAT1	Cluster-697.20682	XM_006469891.3	90.214	0	8.39	12.47	16.19	0.57	7.19	3.17	5.16	11.33	16.58	9.45	19.07	45.1	27.99	21.05	7.11
LHP1	Cluster-697.22723	XM_006437274.2	85.688	0	9.82	11.12	8.56	1.67	5.37	2.22	13.68	15.9	17.18	4.26	5.4	9.21	10.62	9.63	2.73
GAST1	Cluster-697.56348	NM_001248226.3	83.824	1.34e-48	0.22	0.56	0.97	0	1.14	2.32	2.98	1.59	1.95	0.44	0.44	1.63	46.5	31.51	0.36
GAST1	Cluster-697.25758	XM_006491490.3	93.407	1.83e-71	1.88	1.74	1.97	0.91	7.19	2.09	0.8	0.76	1.4	2.45	3.63	4.7	4.75	3.55	1.55
CDC2	Cluster-697.21037	NM_001293895.1	80.986	3.26e-125	16.98	23.71	13.1	0	0.35	0.2	9.68	9.35	9.9	0.08	0.4	0	12.77	4.88	0
CDC2	Cluster-697.16927	NM_001325807.1	76.703	7.03e-123	13.93	23.12	14.21	0.19	0.62	0.43	9.91	8.82	8.2	0.24	0.14	0	8.06	3.44	0
CDC2	Cluster-697.57398	XM_025099584.1	86.611	1.91e-69	0.51	0.11	0.29	0	0	0.54	0.55	0.8	0.23	0.03	0.1	0	1.55	1.04	0.32
CDC2	Cluster-697.33936	XM_006430869.2	94.033	0	45.76	52.19	40.25	84.02	70.73	65.79	64.8	54.22	33.91	50.61	34.93	16.47	41.84	49.16	45.21
GPAT3	Cluster-697.60949	-	91.05	0	0	0.12	0	0.63	0.68	0.7	0	0.11	0.67	1.11	1.02	0.87	1.92	1.28	0.5
GIN1	Cluster-697.36639	HO208884.1	75.321	5.66e-31	26.94	44.21	31.8	3.64	52.32	26.65	28	29.53	58.28	43.13	68.78	80.32	21.4	15.2	24.71
ABA2	Cluster-697.25122	NM_001288867.1	88.629	0	9.16	11.74	8.83	0.34	0.4	0.41	18.36	14.42	15.15	0	1.41	1.44	7.73	3.56	0.09
FMO3	Cluster-697.22227	XM_002887968.2	77.778	6.78e-15	16.4	19.28	16.01	490.29	341.78	475.57	12.21	18.34	22.24	317.01	318.54	108.24	13.26	212.05	298.83
PAL3	Cluster-697.34421	M84466.1	79.921	0	815.91	493.9	469.9	3.64	44.09	19.5	217.43	193.25	126.34	52.92	47.01	40.64	53.24	39.53	12.39
PAL3	Cluster-697.40317	MH170283.1	88.868	0	27.02	25.47	29.39	3.01	42.87	14.3	11.21	19.62	22.99	37.75	44.9	92.5	14.72	15.6	23.45
MCM6	Cluster-697.31526	XM_047463076.1	78.324	0	38.96	37.08	25.59	0.99	1.55	0.98	18.22	9.73	7.49	2.11	2.88	1.45	6.67	3.02	1.16
MYB26	Cluster-697.54043	JX013493.1	82.645	3.18e-21	0.23	0.35	0.36	0	0	0	0.8	0.07	0.56	0.12	0.23	0	4.18	2.13	0
MCM2	Cluster-697.36364	XM_025099203.1	93.694	0	39.62	43.04	29.07	0.04	0.99	1.23	22.94	18.52	10.85	2.49	3.09	3.46	12.31	6.16	0.68
YABBY3	Cluster-697.32888	gi|658309841|ref|NM_001294102.1|	82.869	2.29e-121	23.72	40.75	26.77	0.59	8.64	5.88	42.48	27.01	25.54	7.42	9.34	7.95	12.95	9.06	1.92
ARF6	Cluster-697.32593	KJ410230.1	86.963	0	135.44	125.94	147.3	2.36	33.39	16.88	127.4	183.48	216.8	38.74	45.68	102.16	55.46	41.26	19.68
ARF6	Cluster-697.42769	MG021617.1	78.821	0	25.32	26.22	31.5	0.3	6.62	2.45	26.12	18.78	17.64	10.75	11.45	6.91	12.93	6.46	0.91
ARF6	Cluster-697.43886	XM_004488055.3	82.812	0	24.96	16.39	23.59	0.56	7.24	2.38	9.35	15.85	15.6	9.07	12.69	7.58	26.42	15.16	1.98
ARF6	Cluster-697.35295	HM004521.1	95.556	4.33e-11	81.14	72.22	78.26	2.29	16.81	8.06	95.94	97.37	84.77	12.9	15.56	24.49	61.76	33.53	11
TIR1	Cluster-697.30772	XM_023882644.2	76.575	1.45e-72	58.17	69.29	60.26	1.24	9.69	6.89	37.11	29.62	28.32	10.69	13.77	23.11	58.34	33.57	3.93
TIR1	Cluster-697.34267	XM_012236095.3	86.544	0	20.76	19.37	21.43	2.34	9.4	2.81	16.23	17.52	16.52	8.8	9.97	16.64	15.65	9.97	8.53
ARF5	Cluster-697.22731	MG021616.1	80.011	0	10.23	6.71	10.08	0	0.7	0.73	4.78	6.94	6.14	1.34	1.84	1.56	8.21	3.24	0.67
ARF5	Cluster-697.23618	NM_001247616.1	79.423	1.39e-148	6.09	9.28	6.36	0.1	0.26	1.08	3.79	9.95	8.42	1.44	2.87	2.39	61.16	38.21	0
ARF3	Cluster-697.30354	MF084285.1	75.758	3.3e-83	15.39	19.61	17.64	3.8	5.4	5.08	19.04	14.1	9.31	6.35	6.85	3.85	4.76	4.97	4.14
ARF3	Cluster-697.33597	NM_001293929.1	79.133	5.55e-117	30.14	41.69	35.35	0.47	8.52	4.81	67.89	52	53.83	8.99	14.07	15.13	16.15	7.47	2.89
PIN	Cluster-697.31143	KC477277.1	80.82	0	13.36	11.17	11.39	0.31	0.29	0.49	9.39	7.93	2.31	0.48	0.36	0.31	6.15	2.67	0.12
PINOID	Cluster-697.17546	XM_006475740.3	89.749	0	2.69	2.22	2.69	0	0.33	0.09	4.04	2.24	2.56	0.52	0.33	2.19	2.33	0.29	0.16
22D	Cluster-697.30690	XM_021756594.2	84.706	4.77e-40	40.07	66.03	62.61	0.42	6.48	6.86	111.94	52.49	28.51	12.49	12.39	10.41	27.67	15.06	3.4
CTD	Cluster-697.45011	NM_120205.5	77.907	7.33e-67	17.41	18.86	14.64	10.46	8.76	15.79	10.62	15.61	14.48	10.05	8.11	6.29	12.87	14.52	11.58
CTD	Cluster-697.36726	XM_043084504.1	78.049	4.04e-147	5.8	8.14	8.71	0.83	2.14	2.36	6.83	10.12	11.46	2.09	2.93	4.69	7.57	4.53	1.1
CTD	Cluster-697.23980	XM_044642605.1	81.325	0	6.38	6.72	6.7	0.5	4.17	1.96	6.43	6.55	7.03	2.35	4.44	7.82	4.98	3.63	1.81
IAA14	Cluster-697.28652	NM_001279141.1	81.741	1.2e-103	51.2	63.61	40.46	1.46	19.09	4.25	38.46	37.28	42.06	8.99	11.3	11.55	16.32	12.62	3.79
IAA14	Cluster-697.34243	MT109652.1	78.794	5.02e-82	38.21	19.94	35.03	3.43	47.13	17.38	30.92	28.48	40.3	23.87	28.27	44.32	9.47	12.59	17.21
LAX3	Cluster-697.16141	AF263100.1	86.589	0	6.34	3.53	4.62	0	0.95	0.46	4.96	2.94	1.43	0.78	0.82	0.27	8.39	5.26	0.28
LAX3	Cluster-697.27086	NM_001247753.2	81.81	0	36.62	19.69	23.65	2.32	20.03	8.43	26.98	51.41	66	50.04	58.59	87.15	8.29	18.66	21.04
GH3.2	Cluster-697.10451	KX029083.1	77.466	0	15.06	20.65	20.15	0.26	32.92	5.37	0.92	4.65	5.64	27.04	19.44	13.34	0.87	3.89	3.04
AX22D	Cluster-697.6349	XM_023906718.2	82.418	4.18e-14	0.79	0.27	0.7	1.9	10.34	5.36	0.41	0.34	1.01	14.06	18.52	11.09	1.84	1.78	1.21
AX22D	Cluster-697.28785	XM_006489439.3	90.461	1.8e-109	3.38	2.51	8.06	1.58	9	5.14	4.09	12.69	22.67	3.51	11.68	21.33	3.32	6.38	5.39
IAA27	Cluster-697.35889	XM_006475603.3	85.181	0	10.52	10.98	11.72	0	0	0	20.5	10.35	4.23	0.22	0.06	0.07	8.04	3.92	0
IAA27	Cluster-697.28734	JN379450.1	79.319	2.5e-66	19.75	21.62	23.67	0.04	0.93	0.73	38.09	36.92	26.1	1.01	1.19	1.8	28.77	11.24	0.41
IAA27	Cluster-697.30173	AJ458326.1	93.75	8.26e-12	22.79	18.64	20.02	0.37	0.64	0.58	30.05	28.45	24.98	0.54	0.47	0.76	37.83	22.9	0.59
SAU50	Cluster-15129.0	XM_006487226.3	82.899	6.26e-162	5.69	2.21	3.33	0	0	0	2.73	1.93	3.12	0	2.04	3.17	2.13	2.5	0
TPR1	Cluster-697.41661	XM_024178308.1	85.932	0	13.23	15.88	16.11	1.69	6.77	2.84	24.98	27.66	21.1	6.94	6.21	14.21	17.36	13.59	2.81
TPR1	Cluster-697.38752	NM_179582.2	76.829	3.19e-71	3.82	5.77	4.83	0.41	0.93	1.23	11.23	10.03	6.57	1.2	1.96	3.65	17.11	8.92	1.33
IAA9	Cluster-697.32719	XM_006466306.3	89.082	0	118.26	121.01	88.75	0.65	6.79	2.84	100.96	125.87	111.82	8.03	10.28	11.76	48.74	39.16	4.1
ARF4	Cluster-697.32368	NM_125438.4	74.396	2.79e-61	70.95	54.74	49.08	0	0.83	0.42	75.9	48.36	22.55	0.62	1.84	5.35	18.5	10.75	0.42
ARF6	Cluster-697.19517	EU550072.1	84.762	9.04e-54	7.65	10.91	10.56	0.33	1.07	0.68	19.72	32.95	17	0.74	1.67	2.63	13.72	9.6	0.83
ABCB19	Cluster-697.35902	MT379691.1	84.483	0	19.66	19.69	22.21	4.19	15.34	5.21	16.35	19	14.62	17.98	17	14.51	15.41	13.04	5.47
WRKY23	Cluster-697.39023	MW424449.1	83.516	4.2e-64	1.95	1.31	2.11	0	2.87	0.39	6.66	2.91	1.75	0.96	3.74	5.44	0.15	1.8	0
AUX1	Cluster-697.33775	AY864733.1	81.921	6.76e-80	28.9	53.2	37.72	2.87	47.8	15.21	15.02	28.24	38.78	55.02	48.02	17.02	226.49	155.63	16.22
GID1B	Cluster-697.30750	AB706337.1	81.395	0	38.29	29.5	43.93	1.84	35.17	15.75	34.09	82.42	124.66	29.94	45.54	121.69	4.58	21.53	31.66
GID1C	Cluster-697.37602	XM_006471873.3	86.391	0	21.64	22.94	20.85	0.69	5.53	2.95	20.94	19.3	30.84	7.14	9.16	9.53	22.79	8.76	5.68
GASA4	Cluster-697.30577	KF530816.1	86.897	1.63e-39	23.89	15.85	20.42	0.58	8.67	6.08	49.91	42.87	40	15.71	23.92	28.4	34.94	19.34	4.41
RGA1	Cluster-697.36113	KM086713.1	78.203	0	33.54	31.48	33.68	0.68	11.16	3.68	28.3	33.5	32.39	19.44	20.98	28.56	22.06	15.54	7.53
CHLP	Cluster-697.29527	AJ584638.1	80.118	1.76e-139	30.74	30.58	27.04	1.03	18.69	7.76	21.98	24.89	40.49	39.83	41.21	50.66	14	10.51	9.3
SPL16	Cluster-697.34169	KJ622325.1	79.854	0	54.32	49.55	55.13	1.57	19	7.13	45.87	57.08	60.05	25.35	30.43	35.67	47.52	31.91	10.98
PAT1	Cluster-697.39212	NM_001294064.1	76.749	0	11.65	10.16	10.85	0	1.51	0.71	15.11	15.58	16.49	3.01	2.32	2.23	12.33	5.84	0.6
PAT1	Cluster-697.8247	XM_006474879.3	89.311	0	3.18	4.66	3	0.03	1.23	0.45	3.41	3	3.79	0.84	0.51	1.35	1.55	0.67	0.36
G3OX3	Cluster-697.7706	XM_024178598.1	86.269	0	1.98	0.82	1.12	0	0	0	1.96	0.99	0.67	0	0.15	0	10.58	4.93	0
GI	Cluster-697.36329	KC297703.1	88.559	3.19e-75	24.49	42.26	26.46	2.11	7.1	2.84	16.88	30.44	41.18	11.23	10.95	26.22	13.17	9.06	6.32
CKX5	Cluster-697.35429	MK412540.1	82.394	0	5.69	7.77	7.37	1.1	3.27	2.14	5.85	4.91	6.31	1.27	2.32	4.91	11.84	7.16	0.79
CRE1	Cluster-697.36708	JQ793377.1	71.795	3.79e-75	26.21	22.84	16.64	0.04	0.84	0.32	5.51	8.54	10.92	0.76	0.65	1.06	13.31	8.34	0.46
IPT5	Cluster-697.27003	NM_001257987.1	74.846	3.5e-74	4.81	2.72	3.07	0.73	1.1	1.09	5.22	4.01	2.32	0.96	0.64	1.64	3.39	3.02	0.78
ARR2	Cluster-697.37886	MT482460.1	77.609	0	21.05	23.12	26.55	1.63	17.08	7.87	23.23	40.77	55.84	27.23	23.78	28.81	48.72	25	11.9
ARR2	Cluster-697.32055	MW509630.1	75	1.09e-83	74.77	72.55	81.82	1.46	13.42	4.79	96.56	107.01	87.12	13.95	16.28	29.18	70.33	43.82	6.48
AHK3	Cluster-697.32054	AB046870.1	77.48	6.36e-167	66.54	76.81	93.23	2.94	12.37	8.7	72.8	123.57	140.92	17.25	22.3	32.12	17.87	15.9	9.82
ARR5	Cluster-697.50068	XM_006439662.2	90.152	2.26e-93	5.47	11.02	5.07	0.19	1.57	2.79	1.34	2.94	7.12	0.1	2.01	2.48	7.18	3.44	1.32
ARR6	Cluster-697.28044	XM_006483694.3	89.1	5.47e-69	11.16	13.31	8.77	4.38	13.06	9.19	3.77	7.69	12.27	12.82	13.75	12.6	12.94	7.18	4.67
ZHD9	Cluster-697.23136	XM_006482531.3	84.246	0	39.78	44.8	29.04	0.32	6.27	3.59	32.66	29.23	33.24	17.4	13.74	8.37	23.49	13.25	3.21
RLT2	Cluster-697.32474	XM_044609422.1	83.683	0	10.88	12.18	13.92	1.71	4.37	3.03	16.12	15.85	16.78	4.3	6.26	9.35	12.76	6.62	2.58
the bromodomain-containing protein	Cluster-697.34880	XM_044606203.1	80.128	1.37e-122	16.3	14.81	17.51	5.15	9.88	8.39	17.25	15.02	18.87	10.82	13.97	17.71	13.51	11.24	10.36
GTE4	Cluster-697.44051	XM_025100629.1	83.551	0	8.37	7.77	9.17	0.51	1.17	0.99	6.39	4.56	3.73	0.7	0.85	0.56	5.04	2.4	0.43
ARR9	Cluster-697.60341	NM_001318147.1	80.851	4.35e-11	0.7	1.17	1.41	11.98	10.16	8.13	0	2.11	2.14	4.55	4.4	0.59	0.17	5.34	7.04
ARR10	Cluster-697.32128	NM_119343.4	75.33	9.1e-20	6.62	6.13	7.76	0.54	3.34	1.39	9.94	11.35	6.75	6.62	6.13	2.44	9.36	6.08	0.66
ARR10	Cluster-697.3655	XM_004150705.3	85.845	6.32e-60	0.52	0.16	0.37	0.32	0.77	0.11	0.09	0	0.54	0.08	1.44	6.95	0.48	0.29	0.54
ARR12	Cluster-697.42037	NM_128075.7	81.818	1.54e-47	3.67	3	3.16	0.14	0.69	0.47	4.59	8.66	7.86	0.55	0.93	1.15	3.43	2.68	0.12
SNRK2	Cluster-697.32257	JF439373.1	77.889	2.23e-98	20.44	21.82	32.91	1.06	10.16	6.95	38.62	65.31	70.4	12.45	17.95	42.44	20.98	17.22	8.78
SNRK2	Cluster-697.36100	X94757.1	86.576	1.78e-160	31.16	27.79	34.2	6.79	12.84	5.32	20.02	20	20.8	14.88	20.61	16.51	18.95	14.96	8.55
ABF2	Cluster-697.34122	NM_001333256.1	95.946	2.48e-25	6.95	7.9	10.39	0.43	2.71	1.1	9.61	8.92	22.09	2.17	5.08	8.77	9.47	4.13	1.73
ABF2	Cluster-697.36630	XM_006489285.3	92.695	0	28.18	27.26	26.65	26.91	23.18	22.11	21.36	20.42	18.04	18.29	17.98	10.3	20.48	16.47	12.99
ABF3	Cluster-697.42759	MG788353.1	85.344	0	8.79	8.76	10.39	1.16	5.51	3.43	9.55	6.22	10.43	7.84	9.93	12.66	12.62	5.39	2.73
ABA 8 hydroxylase 1	Cluster-697.42297	JX181977.1	81.513	0	2.33	6.08	6.94	0.32	3.91	1.45	6.45	3.7	1.53	5.83	2.82	0.86	1.85	1.8	0.44
ABA 8 hydroxylase 1	Cluster-697.11672	HQ235022.1	76.786	2.47e-109	0.53	0.54	1.91	1.14	1.18	1.15	0.77	4.29	7.15	0.67	0.2	0.03	0.48	0.06	0.07
BEN1	Cluster-4559.0	XM_041146594.1	76.768	2.37e-52	0	0	0	9.91	3.13	0	0	0	0	0	0.06	0	0.16	0.11	0
ALDO3	Cluster-697.36452	NR_133906.1	75.974	4.86e-80	3.21	3.97	4.1	0	0.29	0.19	1.32	0.71	1.24	0.49	0.65	0.55	2.55	1.61	0.17
ALDO3	Cluster-697.45205	XM_023890132.2	75.795	4.77e-90	4.63	4.02	2.46	0	0.85	0	1.12	3.38	1.95	0	0.27	0	3.15	0.97	0
ALDO3	Cluster-697.50583	XM_008363703.3	75	0	2.53	1.66	3.45	0	0.37	0.27	0.63	0.96	0.83	0.15	0.11	0.12	0.44	0.15	0
SAP11	Cluster-697.28971	XM_006489872.3	89.744	0	5.29	6.96	6.88	53.96	36.23	48.28	8.81	5.74	6.19	28.94	27.16	13.56	8.1	21.29	31.47
ABAH1	Cluster-697.11159	JF825450.1	80.549	0	1.16	1.73	2.27	2.15	10.81	9.98	5.5	13.16	15.21	38.47	36.96	18.31	0.14	3.9	4.75
CAR4	Cluster-5037.0	XM_012222398.3	75.121	8.32e-47	0	0	0	0	0	0	0	0	0	0	0.51	1.95	0	0.17	0
CAR4	Cluster-697.25924	XM_006490711.3	88.567	0	12.52	12.22	11.47	530.98	337.13	428.94	20.85	17.8	15.54	264.45	248.79	77.73	39.81	253.69	408.86
ABAH2	Cluster-697.48452	NM_001288946.1	86.802	6.98e-55	0.11	0.34	0.21	0	0.02	0.04	0.97	3.1	4.64	0	0.02	0.46	0.07	0.12	0.1
CYP707A2	Cluster-697.19600	NM_118043.2	79.377	1.11e-43	0.29	0.04	0.04	0.21	0.34	0.12	2.41	0.85	0.56	0.67	0.25	0.14	0.91	0.22	0
2ABB	Cluster-697.43784	XR_002979091.1	87.179	2.22e-29	13.58	18.01	9.63	3.88	6.79	9.33	39.08	39.01	54.72	8.45	12.61	37.59	16.98	18.62	14.59
2ABB	Cluster-697.39967	XR_003064525.1	94.517	0	20.32	22.84	20.74	16.42	19.18	15.29	15.27	24.2	20.21	25.94	24.4	22.18	28.27	31.2	13.6
P2C52	Cluster-697.34331	XM_024191588.1	90.985	0	17.31	15.59	20.05	2.54	12.14	3.85	9.29	12.89	12.15	19.04	23.33	30.98	6.46	6.86	4.71
KING1	Cluster-697.38531	XM_006476964.2	92.308	0	26.03	35.72	38.36	30.89	21.67	19.33	38.31	49.58	69.93	17.11	13.43	12.24	21.12	18.79	19.18
NAC72	Cluster-697.41205	MH784502.1	80.535	3.9e-85	86.79	48.25	118.17	25.6	117.66	77.21	10.31	81.14	148.49	136.79	154.91	262.63	4.82	42.87	94.83
FAD8	Cluster-697.28957	NM_120640.4	86.331	2e-35	59.57	42.65	50.1	3.32	23.2	18.31	66.77	46.79	55.31	46.77	46.15	63.75	52.17	27.7	15.26
FAD8	Cluster-697.29862	FJ393229.1	83.475	4.16e-56	77.29	43.82	57.26	1.25	12.47	5.16	22.19	40.66	43.14	18.6	42.57	37.32	9.94	11.92	7.08
AOS	Cluster-697.37386	NM_123629.4	70.905	1.72e-66	12.89	8.84	10.06	0.73	1.11	0.35	9.25	6.12	4.83	1.79	1.91	1.06	6.11	3.03	0.62
coronatine insensitive 1	Cluster-697.32217	JQ087458.1	76.847	3.19e-124	14.14	15.92	17.75	0.87	6.85	3.03	18.38	19.49	23.01	3.99	7	12.12	15.04	9.66	2.57
BAK1	Cluster-697.25983	HM639279.1	76.791	5.74e-151	8.01	10.01	8.74	0.22	4.47	2.31	8.93	11.16	11.49	1.06	2.59	8.53	4.4	2.95	2.8
BAK1	Cluster-697.26409	KT972482.1	88.451	3.78e-127	8.14	10.62	10.46	0.94	4.83	4.22	10.46	10.75	11.83	4.28	7.52	11.21	10.19	6.96	6.23
BIM1	Cluster-697.35859	XM_021736909.2	78.049	6.45e-12	6.29	8.38	7.34	2.51	4.75	2.07	10.05	9.32	6.6	1.76	2.05	2.38	14.12	9.03	2.13
BIM1	Cluster-697.18344	XM_043106023.1	84.914	3.98e-59	10.69	8.36	11.36	0.51	5.12	2.19	9.07	13.93	18.6	6.02	7.51	14.97	5.14	5.27	2.46
BIM1	Cluster-697.28115	XM_025100545.1	86.772	0	7.15	4.84	5.92	0.25	3.73	2.21	6.55	11.2	11.38	3.7	6.01	14.33	6.51	5.37	1.48
BSK1	Cluster-697.25249	NM_119689.4	81.447	1.26e-122	2.52	2.57	3.28	0.51	5.42	0.74	3.68	3.68	3.27	4.9	3.62	4.54	2.1	2.28	1.42
CTR1	Cluster-697.24443	MN833648.1	85.473	2.02e-82	9.64	9.19	9.09	1.05	5.65	3.05	14.75	14.16	12.02	6.58	5.69	9.23	24.14	13.26	1.69
CTR1	Cluster-697.19959	AY547497.1	75.439	3.41e-23	13.6	15.48	15.32	0.31	6.75	4.52	20.09	18.71	17.47	8.08	9.05	14.68	14	10.1	2.33
CTR1	Cluster-697.28557	XM_011659389.2	80.636	1.81e-68	4.84	5.29	5.04	0.34	2.26	1.51	4.28	9.94	10.31	3.61	3.91	8.83	8.2	6.25	3.01
ETR1	Cluster-697.36833	KP057214.1	88.326	0	21.37	23.35	24.05	0.35	4.79	1.77	13.28	17.03	17.17	8.98	7.05	6.6	9.43	6.39	2.62
ETR1	Cluster-697.33826	NM_001280633.1	74.226	3.71e-144	34.49	30.36	35.97	1.55	16.93	7.39	30.13	53.52	64.08	17.94	17.24	29.58	19.65	15.95	10.66
ERF	Cluster-697.12499	KF636366.1	80.338	1.09e-89	0.15	1.82	0.74	0	0.53	0.8	0.95	3.95	7.26	0	0.52	3.41	0.07	0	0.12
EBF1	Cluster-697.24301	KY978618.1	77.703	0	7.55	7.19	6.13	0.48	3.37	4.28	4.71	11.94	19.13	4.29	4.67	10.75	13.67	7.85	4.09
ACO	Cluster-697.33401	AB038355.1	78.421	1.07e-99	27.23	34.81	57.06	5.09	41.49	21.55	72.89	88.24	77.67	58.68	54.02	36.16	47.14	32.17	9.51
ACO	Cluster-697.32941	AJ871090.1	90.205	9.25e-163	271.21	216.98	294.09	29.85	411.26	353	500.73	1164.92	1727.01	685.15	747.46	947.22	80.96	303.94	438.08
ACO2	Cluster-697.33490	FN552256.1	91.521	0	111.17	120.7	118.13	21.09	65.14	29.15	94.81	134.96	140.92	88.1	88.92	93.51	139.01	96.44	37.25
CGS1	Cluster-697.34967	AF039206.1	89.286	1.46e-31	64.41	80.59	50.82	7.11	27.76	26.39	105.88	63.25	96.46	20.22	33.05	64.91	133.69	47.82	28.24
CGS1	Cluster-697.32490	XM_006482566.3	88.813	0	188.58	201.98	172.52	25.6	73.48	41.4	118.47	151.77	138.11	89.96	69.67	66.27	183.11	118.02	32.19
WIN1	Cluster-697.8569	KT946823.1	82.558	6.49e-12	0	0	1.25	0	0	0	0.15	0	0	0.26	0.26	1.06	1.1	0.94	0
WIN1	Cluster-9492.0	XM_006465278.3	84.397	0	0.31	0.63	0.45	0	0	0	0	0	0.36	0	0	0	10.56	6.69	0
ERF003	Cluster-697.15107	XM_006483384.3	86.357	0	1.51	2.35	1.71	0	0.08	0.21	4.44	9.73	8.88	0.55	0.39	0.98	0.61	1.31	0.59
EER5	Cluster-697.33059	XM_025097795.1	92.326	0	14.13	17.64	14.88	5.14	8.52	6.99	23.38	26.3	31.91	7.06	9.77	19.69	11.73	16.37	7.77
AIL5	Cluster-697.24348	XM_006474129.3	84.801	0	10.59	12.17	9.41	0	0	0	17.35	12.6	4.59	0	0	0	3.02	2.09	0
ERF110	Cluster-23626.0	XM_003527983.5	90.323	7.71e-14	0.96	0.19	1.56	0	0	0	0	0	0.69	0	0	0	0	0.19	0
ERF110	Cluster-697.50746	XM_025096944.1	82.703	0	10.75	14.8	15.78	2.57	36.32	18.88	0.37	9.01	15.53	29.09	28.18	43.04	0.31	6.94	16.98
ERF114	Cluster-18117.0	XM_044636523.1	80.082	1.45e-90	1.11	0.48	0.71	0	0	0.35	1.93	1.75	0.82	0	0.16	0.18	0	0	0
ERF114	Cluster-2382.0	XM_023901950.2	81.675	7.17e-38	0	0	0	0	0	0	0	0	0	0	0	0	4.49	0	0
GAMYB1	Cluster-697.46656	HM447241.1	81.366	4.61e-29	1.18	0.34	0	1.31	0	0	0	0.95	0	0.49	0.34	0	0.15	0.68	0.26
ERF109	Cluster-5568.0	MH779873.1	84.201	1.18e-145	0	0	0	0.09	0.98	1.01	0	0	0	0.76	0.86	0.11	0	0	0
EREBP9	Cluster-697.31744	XM_044611236.1	93.22	1.35e-15	27.4	29.93	34.79	41.75	31.78	22.77	26.03	25.86	45.42	29.24	44.53	44.25	20.85	24.92	25.57
LOX4	Cluster-697.32367	KF035132.1	73.403	1.72e-152	41.98	75.79	106.51	14.67	144.92	69.28	16.7	26.25	27.85	344.72	351.75	437.34	10.96	63.71	86.96
GAMYB	Cluster-697.21184	XM_025095846.1	89.333	0	8.41	9.18	9.18	5.31	4.98	3.52	11.54	11.18	10.26	5.07	4.71	3.53	33.05	25.15	4
PYL3	Cluster-697.25856	XR_004800854.1	85.586	3.79e-60	8.08	15.4	13.29	6.48	14.69	8.16	18.69	19.83	25.44	10.19	11.36	18.23	18.39	14.57	6.42
X10A	Cluster-697.54376	XM_006423474.2	86.383	4.72e-142	0	0	13.7	5.03	84.78	0	0	0	0	159.08	99.36	0	29.91	18.35	0
ESR2	Cluster-697.26525	XM_006438197.2	79.008	6.72e-99	14.54	22.4	8.8	0	0	0	17.82	12.29	5.24	0	0	0	0.26	0	0
APT	Cluster-697.41493	XM_042649082.1	83.728	3.87e-85	5.35	6.04	8.75	1.42	4.92	3.59	6.56	1.89	1.64	3.68	3.91	2.98	2.39	1.86	3.72
APT	Cluster-697.33590	XM_006472226.3	87.351	8.62e-127	10.92	11.87	14.23	0.64	4.74	3.45	22.02	17.74	21.38	4.03	7.75	8.4	20.81	12.66	4.18
ERF034	Cluster-697.7657	XM_041135448.1	81.041	2.06e-53	5.59	3.7	4.89	0	0.52	0.35	5.59	4.54	4.13	0	0.57	2.05	1.24	0.72	0.63
ASR1	Cluster-697.53520	U18972.1	82.927	6.08e-66	36.38	53.03	133.8	9.8	25.09	87.91	82.38	65.43	121.8	27.47	270.6	843.37	105.15	57.86	48.92
WAT1	Cluster-697.36883	XM_006473519.3	85.702	0	8.01	6.92	6.61	0.36	1.98	0.41	6.08	2.44	0.72	1.2	1.12	0.09	28.01	14.34	0.14
BES1	Cluster-697.44786	MN936091.1	79.147	6.73e-33	17.98	17.19	18.85	20.96	22.01	19.6	16.69	19.24	24.23	28.68	30.35	44.4	18.22	22.39	25.41
EIL1	Cluster-697.37413	NM_001247612.2	79.358	3.15e-139	25.06	25.45	38.9	5.79	13.25	6.26	24.98	39.06	40.57	12.62	13.85	13.05	16.85	11.3	4.22
EIL1	Cluster-697.33608	NM_001288922.1	85.284	0	36.1	39.13	38.11	272.46	150.19	118.37	39.11	46.32	53.11	125.54	99.76	42.89	25.32	76	100.38
CRF4	Cluster-697.20244	XM_006490520.3	77.716	0	12.54	10.99	4.61	0.05	0.3	0.14	8.65	11.74	8.92	0	0.15	0.22	5.01	4.26	0
ERF92	Cluster-697.8487	MH332994.1	85.106	2.77e-47	0.44	0.71	0.4	0	0.71	0.63	0.44	1.47	1.23	0.25	1.01	2.75	1.36	2.23	0.53
BZR1	Cluster-697.3342	XM_006448854.2	88.444	8.09e-72	0	0	0.15	0.16	0	0	0.38	0.16	0.47	0	0	0	63.35	31.13	0
SPDS	Cluster-697.35353	KM516788.1	91.026	3.2e-21	54.31	62.85	49.42	3.26	44.54	14.99	54.98	51.05	46.58	30.18	32.32	24.64	56.04	33.7	10.49
HISTONE H1	Cluster-697.34047	L29456.1	81.905	4.61e-15	196.94	261.29	155.82	3.66	39.57	21.84	104.77	108.89	101.25	21.36	19.33	49.79	92.92	48.36	25.8
HISTONE H1	Cluster-697.27602	XM_006466860.1	82.66	1.47e-98	73.69	77.28	56.37	0.75	0.83	0.53	126.99	49.72	56.29	2.9	3.49	6.79	100.69	38.28	2.14
CHRC	Cluster-697.34612	NM_001247254.1	78.173	2.74e-27	44.49	64.35	58.37	1.35	15.56	9.58	78.32	80.21	76.45	14.01	14.89	23.66	91.26	44.56	6.45
BRI1	Cluster-697.32816	-			72.71	74.25	71.67	0.83	14.97	6.42	53.36	58.71	60.07	21.27	18.34	21.38	29.4	18.26	8.2
CKX7	Cluster-697.34354	-			29.46	12.94	27.19	4.17	51.24	43.22	14.8	11.88	11.13	23.78	41.87	89	3.26	16.52	34.67
PLE	Cluster-697.22048	EF645801.1	82.635	3.14e-121	4.27	5.16	6.69	0.41	2.1	1.3	4.81	9.93	10.54	1.79	3.14	6.16	3.5	2.78	1.1
STK2	Cluster-697.29015	AY693386.1	87.928	1.37e-166	15.21	9.59	12.16	0.72	6.39	2.92	10.31	15.63	16.14	15.84	13.86	14.53	6.88	5.14	3.95
FBP2	Cluster-697.34373	AB375308.1	80.405	4.84e-22	75.95	85.91	90.93	0.65	3.44	9.47	123.14	171.69	140.04	5.16	8.77	11.85	7.76	21.91	3.51
TM5	Cluster-697.34856	MT157231.1	88.525	5.32e-56	28.41	27.26	47.71	0.21	12.97	6.41	52.03	75.84	73.7	26.3	61.73	35.44	8.99	17.57	4.37
TM5	Cluster-697.58995	MT157228.1	82.258	1.54e-21	2.33	0.49	1.38	0	0.16	0	2.24	1.78	0.55	1.12	1.41	3.15	5.48	3.81	0.86
TM29	Cluster-697.8460	NM_001246982.2	84.516	4.06e-36	0	0	1.18	0	0	0.78	2.98	9.56	3.46	0.57	3.08	2.38	0.85	2.23	0
SEP1	Cluster-697.35999	NM_001125758.2	82.209	4.88e-31	16.26	14.66	21.77	0.16	3.48	5.05	24.15	31.71	15.26	3.94	7.2	4.24	5.55	5.21	1.81
SEP1	Cluster-697.33502	MW191523.1	83.607	1.42e-24	86.44	88.29	122.08	6.08	53.25	44.47	199.85	270.51	265.18	42.53	70.9	217.15	82.93	85.43	75.48
AGL6	Cluster-697.27990	KY285017.1	81.146	4.27e-169	19.03	12.54	21.91	0.82	10.11	4.74	48.96	32.34	44.82	7.29	14	21.94	28.59	13.56	7.09
AGL6	Cluster-8355.0	MN832819.1	93.75	4.01e-19	0	0	2.68	0	0	0	0	0	1.06	0	0	0	0	0	0
MADS9	Cluster-697.55012	KP698118.1	82.857	2.32e-122	0.22	0.15	0.73	32.84	25.2	30.39	0.78	0.57	0.17	10.06	16.19	3.74	1.15	8.9	24.47
AGL24	Cluster-697.2869	NM_118587.6	84.656	9.95e-47	0	0	2.88	0	0	0	0	0	0	0	0	2.07	0	0	0
CCR2	Cluster-697.26368	JX550723.1	82.667	2.33e-30	18.05	14.91	18.84	3	24	18.78	16.46	15.08	23.05	27.82	33.14	48.6	14.79	18.58	12.4
TFL1	Cluster-697.2855	KF944350.1	81.028	8.66e-109	0.07	0.35	0.63	0	0	0	0.4	0.4	0.4	0	0.07	0	5.32	2.66	0
SUP	Cluster-697.15962	MK098096.1	87.5	2.22e-15	2.43	3.93	2.38	0	0	0.06	5.87	5.15	6.17	0	0.07	0	0.33	0	0
SUP	Cluster-17990.0	GQ227844.1	86.897	1.3e-38	0.82	1.31	2.92	0	0	0	1.6	2.2	1.91	0	0	0	0	0	0.3
CRY1	Cluster-697.33002	XM_012214439.1	82.213	1.49e-173	16.26	17.1	16.33	0.28	3.58	1.81	13.41	21.29	22.05	3.54	4.32	7.1	9.03	5.69	2.43
PIN1	Cluster-697.43506	XM_012228517.1	80.31	0	20.38	15.92	13.69	0.06	0	0	14.75	9.04	10.19	0.24	0.06	0	2.94	0.86	0
CLC-C	Cluster-697.34249	XM_043123696.1	82.048	0	41.28	38.91	39.57	119.51	77.55	56.07	31.87	40.72	41.32	92.71	62.93	35.12	14.6	42.24	83.8
MYB	Cluster-697.22519	KC297692.1	84.946	3.94e-17	0.34	0.31	0.36	0	0.61	0.91	2.68	1.79	3.78	0.09	1.63	4.89	2.34	1.03	2.76
CEN1	Cluster-697.27900	AF072519.1	81.717	1.58e-78	12.83	14.35	13.38	9.43	10.41	8.7	18.92	13.35	16.47	9.36	14.66	20.12	14.23	11.31	12.07
SBP	Cluster-697.40393	KF220993.1	89.873	1.69e-20	12.73	10.07	15.52	0.4	1	0.42	9.33	23.54	26.56	0.56	0.71	1.15	4.73	2.4	0.91
SPATULA	Cluster-697.17054	MN709151.1	82.569	2.2e-18	2.78	2.71	5.97	0	0.08	0.03	4.08	2.02	1.38	0.19	0.04	0.16	2.49	0.7	0
WUS	Cluster-20579.0	KF928420.1	87.302	4.55e-12	0.26	0.26	1.22	0	0	0	0.62	0.96	0	0	0	0	0	0	0
WUS	Cluster-697.2171	JX986732.1	92.063	1.22e-16	4.08	1.2	0	0	0	0	4.77	0	1.99	0	0	0	0	0	0
WUS	Cluster-697.20964	HM246522.1	84.105	4.69e-167	0.31	0.04	0.52	0	0.04	0	0.71	1.1	0.94	0.74	0.09	0.19	8.68	6.43	0.07
MADS16	Cluster-697.2868	AY643733.1	76.045	1.68e-44	4.71	2.44	13.28	0.57	1.54	2.49	4.81	4.65	4.2	2.44	2.54	4.35	8.01	6.49	1.83
MADS16	Cluster-697.59186	AY643736.1	86.957	1.28e-43	1.01	2.75	0.54	0	3.66	0	0	0	0	0	0	0	7.01	5.07	0
WEE1	Cluster-697.12452	NM_001250254.2	78.566	0	5.38	7.23	4.24	3.2	6.07	4.14	3.62	5.68	3.4	0.54	0.81	0.09	3.28	2.35	3.46
KANT6	Cluster-697.41273	DQ133605.1	78.049	5.9e-37	2.49	1.47	2.55	0	0.78	0.18	5.98	4.27	1.35	0.24	0.29	0	5.77	2.54	0
KNAT6	Cluster-697.25142	AK118326.1	84.286	1.31e-30	7.81	8.96	12.79	1.24	9.84	4.66	13.87	16.65	28	5.5	9.29	30.04	7.61	4.93	9.54
SRS5	Cluster-697.23644	GU205267.1	84.496	2.37e-28	3.66	5.22	4.12	0.03	0.07	0.1	9.82	4.61	1.24	0.03	0.07	0.34	0.24	0.07	0.12
SPL	Cluster-697.28138	DQ358088.1	81.622	2.34e-34	3.56	4.77	5.45	0.19	3.11	1.92	7.12	6.17	5.14	2.15	1.95	1.29	6.32	4.01	1.83
SPL	Cluster-20818.0	XM_006464594.3	77.653	1.62e-84	0	0.06	0	0	0	0	0.43	0	0	0	0	0	12.47	4.84	0
AG	Cluster-697.38880	NM_001281168.1	84.211	4.56e-40	3.48	10.1	9.35	0	1.07	1.78	7.38	13.04	9.84	3.2	8.61	3.52	4.07	4.47	1.35
AG	Cluster-697.42848	NM_001325900.1	75.74	1.3e-15	1.01	0	0.34	0	0	0	0	0.44	0	0	0	0	1.46	0	0
MADS1	Cluster-697.28187	MG594038.1	92	7.56e-96	19.61	24.96	23.55	1.12	27	7.43	24.18	20.03	21.36	11.7	10.13	8.18	21.32	9.9	5.34
TM6-2	Cluster-697.28452	AY210488.1	82.796	7.3e-40	63.96	40	70.95	7.6	95.79	46.59	95.21	92.21	125.46	182.46	256.47	414.78	386.81	217	95.75
AGL104	Cluster-697.6659	XM_015528566.2	89.054	0	0	0	0	64.95	36.86	39.73	0.03	0	0.06	36.89	28.38	5.89	0.48	23.53	40.04
YABBY2	Cluster-697.34571	gi|1598230868|ref|NM_001357823.2|	86.25	5.16e-15	28.62	30.44	33.95	0.3	1.66	2.13	33.21	27.41	19.2	2.51	2.71	3.18	6.54	3.51	1.3
YABBY1	Cluster-697.29231	gi|1624820130|gb|MK675293.1|	75.974	5.39e-74	31.19	36.41	29.82	0	0.8	0.47	32.26	10.34	14.69	1.5	2.38	2.54	10.95	4.97	0
AGL65	Cluster-697.32830	XM_006477404.3	92.838	0	32.89	49.96	35.55	21.28	14.56	15.28	45.95	37.27	37.2	10.41	10.81	11.55	42.69	23.4	12.33
AGL23	Cluster-697.10715	XM_025102053.1	83.74	2.17e-157	1.24	1.61	0.59	0.13	0.47	0	1.59	1.9	0.9	0.2	0.2	0.29	1.59	0.34	0.27
TSO1	Cluster-697.38777	XM_034344721.1	78.378	3.8e-149	24.7	32.88	22.45	0.82	0.82	1	15.84	12.18	7.25	0.45	0.43	0.73	11.22	6.78	1.14
SHOOT MERISTEMLESS	Cluster-697.28493	gi|1389561283|ref|XM_025094669.1|	90.233	0	1.72	3.35	3.62	0	0.68	0.14	4.94	2.48	0.59	0.79	0.9	0	3.26	2.63	0
LEUNIG	Cluster-697.30273	XM_006476143.3	87.657	0	36.83	43.33	40.75	1.84	10.99	4.83	36.38	46.04	39.7	14.09	14.68	23.82	23.95	18.39	5.66
SEUSS	Cluster-697.35304	XM_012210707.3	80	0	36.79	39.7	39.77	0.76	7.16	3.57	47.66	58.31	48.66	8.7	10.48	21.4	36.29	23.37	3.88
AS1	Cluster-697.32674	XM_006480765.3	89.429	0	92.76	105.14	94.29	3.92	7.96	8	94.42	52.44	70.12	9.16	13.09	9.27	38.17	17.71	12.17
PHB	Cluster-697.30996	AB938211.1	81.768	0	52.71	51.35	42.91	0.02	1.13	0.54	31.89	19.6	8.95	1.21	1.09	1.41	9.35	5.73	1.19
PETAL LOSS	Cluster-697.6860	MH735129.1	82.584	4.94e-37	0.3	0.85	1.51	0	0.84	0.32	1.44	0.7	0.81	0.95	1.44	2	3.36	1.11	0.51
TOUSLED	Cluster-697.45041	XM_006487750.3	88.681	0	9.71	10.05	9.17	0.51	2.37	0.89	8.84	9.98	12.85	3.14	3.3	6.44	7.1	3.63	1.1
MYB21	Cluster-697.14667	MK737998.1	81.988	1.34e-70	4.18	3	4.04	0.03	1.35	1.13	4.39	5.53	6.4	2.4	2.65	2.4	7.57	3.25	0.6
receptor-like protein kinase 2	Cluster-16855.0	AY687391.1	72.179	1.4e-29	0.38	0.38	0.63	0	0	0	0.45	0	0	0	0	0	0	0	0
receptor-like protein kinase 2	Cluster-15618.0	XM_025101804.1	90.296	0	1.66	0.67	1.08	0	0.05	0	1.9	1.9	0.38	0.08	0.03	0.02	0.56	0.1	0
CRABS CLAW	Cluster-697.31692	XM_006484173.2	93.133	6.09e-93	9.69	15.2	14.21	0.29	13.48	4.47	5.43	8.36	5.93	20.74	13.66	0.81	13.99	11.92	4.29
BIG BROTHER	Cluster-697.15177	XM_025100589.1	85.152	2.3e-152	5.5	7.09	5.12	1.02	1.74	3.2	7.34	5.86	5.53	2.75	3.09	4.34	11.92	7.66	5.59
R2R3-MYB	Cluster-697.23348	NM_001288869.1	83.123	0	19.78	32.15	19.65	12.79	46.91	61.95	51.45	65.69	81.85	90.73	81.31	85	6.6	22.91	42.41
R2R3-MYB	Cluster-697.32544	NM_001288927.1	88.05	0	110.95	138.65	104.47	4.37	54.74	40.05	159.24	156.09	249.88	118.54	121.68	92.42	21.89	20.31	36.35
R2R3-MYB	Cluster-697.53234	MH885876.1	77.668	4.39e-135	0.85	0.2	0.43	0.04	0.35	0.04	0.36	1.54	1.39	0.31	0.5	1.75	2.7	1.58	0.07
R2R3-MYB	Cluster-4745.1	KY612514.2	95.652	1.46e-11	0.51	0.06	0.52	0	0.4	0.67	0.13	0.11	0.06	0.96	0.57	3.65	0	0.06	0
NUB	Cluster-697.48506	NM_101210.3	97.248	1.19e-45	0.88	2.13	3.07	0	0	0.3	0	4.3	0.59	1.66	0	0	3.97	3.3	0
FIL	Cluster-697.34276	AB938212.1	86.454	2.79e-68	21.65	20.72	20.41	0	0.49	0	15.75	17.84	3.21	0.05	0.21	0.18	3.78	2.78	0
FRI	Cluster-697.29907	XM_006484982.3	83.529	0	15.76	15.54	15.22	2.19	3.07	2.28	16.56	13.32	16.29	6.1	7.04	7.17	9.97	6.95	2.74
NEF1	Cluster-697.36953	MF681691.1	84.465	0	11.06	9.48	10.13	1.93	2.36	1.83	6	7.72	6.99	7.93	6.03	3.39	5.33	3.73	1.57
ZTL2	Cluster-697.34929	DQ371901.1	84.078	0	31.21	34.55	31.12	43.09	27.87	33.24	37.37	30.97	34.19	37.53	57	24.84	67.25	31.6	19.31
FCA	Cluster-697.33325	XM_006488760.3	88.245	0	21.25	21.52	21.3	3.53	7.78	6.21	25.87	26.93	27.13	7.17	10.03	14.99	18.15	13.63	5.29
AMS	Cluster-697.31921	MF663788.1	90.741	8.52e-11	12.73	13.44	13.83	7.43	6.96	7.64	14.19	7.25	4.5	9.12	6.36	0.92	2.62	3.37	6.75
AMS	Cluster-697.24088	XM_008813397.2	77.273	7.17e-21	0	0	0	0	0	0	0.57	0.04	0	0	0	0	22.77	13.32	0
PEX10	Cluster-697.33834	XM_044616169.1	86.016	1.5e-111	6.11	9	7.5	0.56	2.38	3.07	9.1	9.56	8.96	1.95	3.03	4.17	7.35	5.08	2.06
SWEET7	Cluster-697.4235	XM_006476278.3	85.621	0	2.62	0.94	0.69	0	2.27	0.07	0.54	0.15	0.35	0.38	0.23	0.09	0.45	0.64	0
AGL11	Cluster-697.35119	XM_006478145.3	89.085	0	13.43	18.13	16.2	0.24	0.42	1.34	20.87	22.75	25.88	1.94	1.54	2.18	1.51	1.1	0.95
AGL1	Cluster-697.27835	KX383662.1	79.838	0	18.67	23.59	22.52	4.85	12.38	8.38	17	17.41	21.08	13.46	13.04	10.73	25.99	15.94	10.93
GPAT3-like	Cluster-697.36733	NM_001254220.2	85.875	0	8.15	9.22	8.89	3.26	6.65	3.77	12.48	16.72	22.78	5.89	7.89	14.61	13.09	11.88	5.61
HTH	Cluster-697.54278	XM_006490235.3	84.115	0	0.55	0.49	1.05	397.96	135.27	83.05	0.29	0.3	0.17	166.29	137.53	8.43	0.49	86.51	192.51
type III polyketide synthase A	Cluster-697.58195	NM_001324743.1	76.632	1.38e-81	0	0	0	0	0	0	3.01	0.34	0	0	0	0	24.27	6.45	0
TKPR1	Cluster-697.17994	XM_006486773.3	91.837	3.08e-113	0	0	0	0	0	0	2.37	2.85	0.13	0	0.04	0.08	122.82	69.92	0.03
Cytochrome P450 703A2 (C70A2)	Cluster-697.29502	XM_006491228.2	88.151	0	6.27	8.17	17.62	0	0	0.14	10.63	3.46	0.78	0	0.11	0.12	3.52	1	0.47
METK3	Cluster-697.39309	XM_006487959.3	90.039	0	2.24	5.78	3.09	2.68	3	2.55	4.59	3.03	4.19	1.64	2.47	2.08	7.89	6.19	2.87
METK3	Cluster-697.32319	XM_035051180.1	83.089	0	191.83	128.13	131.18	22.92	175.79	106.36	102.37	103.9	117.16	272.03	249.16	123.57	54.73	50.86	54.7
Bhlh089	Cluster-697.37498	XM_043126167.1	80.606	4.26e-27	52.47	16.23	24.49	4.27	50.72	18.77	13.17	23.45	33.89	57.21	69.85	84.38	14.31	16.5	13.17
MYB80	Cluster-697.34698	XM_006474717.3	88.571	0	31.91	28.7	36.46	1.23	16.19	5.8	20.34	31.3	38.15	17.11	19.9	27.38	17.26	14.18	7.22
DYT1	Cluster-697.5248	XM_025094682.1	84.746	1.65e-40	0	0	0	0	0	0	3.36	2.95	0.99	3.83	0	0	0	1.24	0
SHT	Cluster-697.25453	XM_006474159.2	88.648	0	1.19	0.92	1.54	0.4	0.58	0.66	3.24	2.28	0.64	0.18	0.45	0.77	1801	602.03	0.43
NLTP1	Cluster-697.32735	XM_006481119.3	79.179	9.5e-60	2965.29	2122.86	2222.99	209.81	2189.65	1553.35	1522.98	3034.51	4166.03	3471.47	3662.53	8224.74	1618.22	1726.01	1116.93
WOX9	Cluster-697.7790	XM_035037900.1	77.625	1.72e-125	0.93	0.62	0.8	0	0	0	2.39	2.26	2.65	0.07	0	0	0	0.22	0.09
MYBS3	Cluster-697.30889	KU507538.1	83.333	8.33e-27	20.17	33.45	31.93	1.76	10.26	5.89	36.69	31.35	38.02	10.96	11.19	19.74	31.88	15.25	6.95
MYBS3	Cluster-697.30780	XM_006426818.2	86.207	0	10.28	6.58	12.8	38.73	44.63	49.42	5.12	14.21	28.22	48.96	49.08	21.15	6.26	24.57	44.19
SPL5	Cluster-697.30034	MH759787.1	81.481	2.72e-79	23.87	32.4	22.54	0.3	32.96	12.05	58.1	31.47	21.9	21.68	27.95	23.94	17.52	14.6	7.11
MAMYB	Cluster-697.28246	XM_006485312.3	81.602	0	34.29	26.3	21.51	40.19	41.12	42.77	20.87	18.31	31.23	48.29	59.54	35.02	26.38	29.26	44.74
AFC2	Cluster-697.37281	NM_001341702.1	81.776	5.88e-42	18.93	14.35	22.95	4.18	10.36	5.09	9.46	11.83	10.27	13.46	17.55	14.04	18.95	15.79	3.52
AFC2	Cluster-697.33643	XM_043096726.1	83.806	1.65e-60	54.13	52.84	58.81	21.87	65.54	40.11	68.64	68.62	73.14	44.17	61.96	131.92	89.4	63.31	36.92
AFC2	Cluster-697.34969	XM_044630361.1	81.098	1.99e-29	34.28	44.41	43.77	22.19	61.21	52.58	74.92	58.58	74.14	31.09	67.77	152.95	110.8	54.94	54.02
TFL1	Cluster-21302.0	XM_006467849.3	87.234	9.3e-86	0.42	0	1.85	0	0	0	2.45	0.78	0	0	1.04	8.51	0	0	0
COL2	Cluster-697.31242	EU672879.1	82.692	1.11e-31	40.55	38.93	41.11	1.17	5.87	4.2	66.92	37.36	53.36	5.29	8.28	12.49	21.44	11.88	5.5
EHD3	Cluster-697.30943	XM_025096840.1	86.851	0	6.17	7.28	7.46	0.38	2.6	1.5	8.21	9.32	9.13	1.59	2.6	5.67	5.78	4	1.35
SCL28	Cluster-697.39165	XM_044643672.1	87.662	9.38e-97	14.75	14.52	12.35	1.3	3.21	2.67	19.82	14.72	12.58	1.52	3.29	7.96	17.26	9.14	2.5
DOF34	Cluster-697.22386	KJ727686.1	79.114	7.25e-23	14.53	9.63	21.49	4.75	3.36	3.14	11.64	10.09	14.65	4.78	5.58	7.14	6.6	3.61	2.84
SEP2	Cluster-697.25861	MN274962.1	75.585	6.3e-32	24.32	19.92	29.33	2.3	17.06	10.12	39.53	25.6	35.54	12.21	19.4	29.98	24.29	18.85	8.63
ATA1	Cluster-697.27225	XM_044635130.1	77.351	7.69e-132	0.08	0	0	0	0	0	1.36	0.72	0	0	0	0	6.15	3.35	0
METK3	Cluster-697.34257	NM_001397914.1	77.768	0	823.5	768.35	648.57	135.66	485	251.07	434.37	378.81	329.29	607.91	476.97	247.41	438.15	309.17	181.15
TGA10	Cluster-697.6270	XM_023875124.2	76.522	1.51e-42	0.07	0.38	0.26	0	1.22	0.11	0.13	0.57	0.81	1.43	1.84	1.43	25.7	12.24	0.3
GNL2	Cluster-697.6597	XM_044616250.1	81.971	0	0	0	0	20.13	13.17	12.13	0	0.12	0.09	16.09	9.55	1.59	0.67	9.72	14.55
SPL6	Cluster-697.22614	KT601177.1	83.244	0	22.19	17.69	18.06	0.19	2.41	1.45	12.7	18.03	41.53	3.48	3.42	0.84	3.39	1.88	0.44
CHC1	Cluster-697.29903	JX262690.1	83.861	0	130.23	117.67	122.21	8.28	53.83	23.03	91.98	106.11	106.29	83.39	78.75	75.61	118.22	66.58	22.02
CHC1	Cluster-697.29419	KC006065.1	86.517	2.57e-18	78.62	54.26	94.18	1.43	13.5	4.02	27.69	27.79	22.62	35.47	34.71	17.93	28.95	23.28	3.55
KNOX	Cluster-697.43875	FJ807482.1	84.536	1.02e-46	1.77	3.04	2.67	0.51	3.41	0.99	4.05	5.41	5.38	5	3.58	1.2	1.57	2.18	2.36
DEMETER	Cluster-697.26705	KF032908.1	88.695	0	11.58	8.54	12.81	0.79	4.77	1.9	6.79	7.81	6.26	9.55	7.89	5.82	5.67	3.1	2.26
PROLIFERA	Cluster-697.37934	L39954.1	83.396	0	35.7	41.88	22.84	1.98	1.6	1.28	18.74	12.88	5.2	2.09	2.18	1.7	7.51	4.75	1.77
FIE	Cluster-697.31368	MG680456.1	90.968	1.18e-115	9.61	12.89	9.47	0.57	3.55	2.38	18.97	21.91	16.22	2.48	4.84	8.67	10.39	6.46	3.85
MAN1	Cluster-697.34392	NM_001251128.2	86.34	5.64e-117	10.49	9.92	13.13	47.59	28.05	28.43	7.35	9.57	10.44	35.94	35.21	18.17	13.95	15.95	19.77
NOT1	Cluster-697.35593	NM_001197960.2	76.938	0	28.25	26.23	32.1	3.92	11.88	6.41	31	39.73	31.18	15.04	13.86	19.01	39.47	26.77	6.77
H4	Cluster-697.30398	XM_006488222.3	80.461	1.49e-152	63.67	110.06	82.14	4.33	4.76	5.77	85.51	28.07	28.57	4.22	7.72	7.91	51.18	19.49	5.44
CKA2	Cluster-697.37095	XM_006650571.3	82.927	9.53e-88	29.59	37.93	35.13	10.83	24.24	17.8	47.54	50.78	52.4	26.95	29.48	42.28	43.21	31.22	19.31
CKA2	Cluster-697.35959	AJ251895.1	82.812	7.78e-59	3.17	5.52	5.79	1.35	2.32	2.91	3.79	4.57	3.8	3.22	2.4	2.31	7.82	3.54	2.92
HAG1	Cluster-697.44432	MF463425.1	84.746	0	8.84	11.8	10.2	0.36	2.18	1.06	11.94	10.81	10.68	3.31	3.06	3.67	5.92	5.31	0.68
HEC3	Cluster-697.25043	MW356758.1	78.346	5.74e-40	1.43	0.91	1.46	0	0	0.11	2.96	3.11	3.32	0.12	0.42	0.66	0.47	1.23	0
FAB1B	Cluster-697.40637	NM_001338116.1	75.962	1.57e-21	3.94	3.95	4.74	66.91	37.48	35.59	2.73	4.06	3.96	33.87	28.89	5.98	5.49	27.97	37.55
GALT2	Cluster-697.20136	XM_041169807.1	85.714	6.42e-102	68.23	43.93	23.85	0	5.03	2.88	56.02	32.92	47.78	7.65	11.71	34.31	41.3	11.69	0.47
GALT2	Cluster-697.33448	XM_006468192.3	87.476	0	12.82	12.5	10.34	0.32	2.18	0.9	11.21	10.13	10.53	2.24	3.07	4.76	12.72	5.38	1.68
FES1	Cluster-697.33805	XM_041156672.1	81.105	1.62e-175	22.49	26.95	25.09	4.01	27.66	16.89	22.92	24.84	25.85	34.68	33.03	34.17	31.4	23	7.73
CINV1	Cluster-697.34064	JQ412749.1	83.478	0	26.82	29.14	25.55	34.27	33.16	36.27	12.47	21.54	18.67	41.29	39.82	22.17	17.47	33.29	45.04
CINV1	Cluster-697.13136	NM_001036066.2	77.95	3.55e-83	13.86	15.16	14.06	4.78	5.07	4.21	9.16	6.62	5.53	5.7	6.7	1.45	5.68	3.9	5.16
NEDD1	Cluster-697.40037	XM_041163140.1	74.836	2.23e-176	13.46	12.95	10.56	1.49	3.78	1.68	12.73	13.57	11.42	2.56	2.22	4.55	12.12	7.19	1.6
C4	Cluster-697.38775	XM_006465102.3	90.545	0	8.49	11.31	9.12	16.11	14.42	10.43	9.39	7.15	9.14	8.06	8.5	6.89	12.2	12.05	10.62
C4	Cluster-697.41341	XM_006435630.2	88.852	0	7.04	5.6	8.18	3.12	4.46	2.88	5.54	7.12	7.15	5.53	5.49	11.43	11.13	7.31	3.69
C4	Cluster-697.9037	XM_006437314.2	85.169	0	0.31	1.62	0.8	0.82	3.84	3.24	0.36	0.8	0.35	39.68	24.74	1.85	64.14	38.04	1.81
C4	Cluster-697.40116	XM_006451049.2	87.43	0	10.98	14.52	11.97	5.94	1.89	2.6	12.68	5.92	7.61	3.69	4.79	3.61	8.83	6.29	3.2
APY1	Cluster-697.42173	EF051589.1	77.025	1.22e-91	15.96	17.56	14.46	10.72	18.21	10.14	14.32	16.7	16.85	22.57	19.7	16.75	34	26.38	15
FER	Cluster-697.38338	KM403258.1	81.967	1.97e-99	33.58	31.78	31.85	2.35	29.72	12.25	22.12	32.77	34.87	46.01	40.75	26.37	21.37	15.73	8.06
A6	Cluster-697.4917	XM_043106249.1	88.916	0	0.27	0.42	0.42	6.42	15.5	1.51	1.89	1.17	2.33	8.38	24.34	15.95	0.41	10.48	4
A6	Cluster-697.35148	XM_006484739.3	86.142	0	19.07	23.37	17.53	19.97	10.38	13.42	19.37	26.5	40.58	27.01	31.24	68.04	28.44	19.38	22.7
A6	Cluster-697.26399	XM_006464396.3	90.667	0	20.33	24.07	26.41	6.78	18.09	10.82	27.81	30.37	45.09	9.59	14.53	36.19	32.23	17.9	11.26
MPS1	Cluster-697.25104	XM_006481859.3	89.55	0	8.24	7.84	8.4	0.1	1	0.96	19.07	10.38	11.48	1.16	1.98	3.79	12.42	4.28	0.73
MPS1	Cluster-697.37773	XM_045960490.1	97.674	6.49e-12	6.76	6.18	5.36	0.92	1.28	1.15	6.16	7.78	5.63	0.73	0.78	0.9	4.8	3.46	0.96
SAB	Cluster-697.47046	NM_104605.4	75.369	2.43e-110	12.15	12.42	16.02	1.15	2.39	1.22	4.25	5.27	5.07	3.41	3.87	2	14.24	9.48	0.99
ATXR3	Cluster-697.40781	XM_041149878.1	78.178	0	8.73	7.17	13.57	3.29	4.85	1.69	3.14	4.33	4.66	6.31	6.47	3.57	5.31	5.06	2.67
NPR1	Cluster-697.27812	MW202261.1	85.824	1.15e-72	15.16	15.98	13.47	0.64	7.01	3.23	14	22.18	23.95	6.33	6.51	9.03	9.66	5.26	3.61
NPR1	Cluster-697.22128	XM_006475416.3	90.44	0	5.32	6.63	4.27	0.21	2.62	1.05	5.79	5.25	6.61	2.51	2.89	3.4	2.6	1.47	1.68
NPR2	Cluster-697.29672	XM_006437036.2	81.8	0	11.14	9.43	12.44	0.64	2.56	1.51	11.99	13.67	13.88	3.28	3.79	8.17	9.22	4.13	2.92
TGA2.2	Cluster-697.28826	XM_035046799.1	76.027	6.28e-70	3.74	5.18	3.56	0	0.57	0.22	4.86	3.25	2.56	0.18	0.36	0.62	21.1	11.27	0.68
WRKY2	Cluster-697.29066	MW419093.1	77.506	0	10.97	14.16	11.4	0.94	3.84	1.2	20.66	18.78	18.67	1.21	2.56	7	21.41	13.7	2.8
WRKY2	Cluster-697.32823	MK749451.1	78.89	0	21.15	24.3	32.1	18.94	27.31	23.3	33.6	37.12	43.95	28.36	32.15	45.19	30.77	29.4	26.91
WRKY2	Cluster-697.30405	JX236033.2	87.937	0	9.42	9.93	7.72	0.25	1.47	1.04	14.26	14.3	14.36	0.83	1.82	3.81	7.62	6.92	1.2
WRKY2	Cluster-697.22284	AY596466.2	75.139	1.01e-103	11.43	5.31	9.99	2.4	10.2	7.51	5.83	9.25	14.32	16.88	19.82	23.12	8.28	5.48	4.85
WRKY4	Cluster-697.23670	NM_001250726.2	81.86	1.53e-96	6.27	6.05	6.21	147.27	108.67	142.48	7.09	9.95	11.4	77.78	71.15	35.62	2.9	77.99	135.78
WRKY4	Cluster-697.21785	MH150898.1	77.704	1.25e-119	8.13	11.9	13.1	1.55	16.61	10.02	7.56	24.34	37.08	15.42	20.03	44.91	1.54	8.5	11.75
WRKY48	Cluster-697.37155	JN609590.1	82.105	6.95e-14	8.15	16.79	14.95	1.72	7.39	3.54	17.06	14.6	9.73	3.46	7.28	14.49	2.49	3.84	6.94
CMTA2	Cluster-697.31395	XM_020824650.2	81.731	1.15e-15	7.37	7.14	8.7	6.9	7.16	4.44	5.83	8.44	8.77	8.9	8.77	8.93	10.42	10.18	6.27
CBP60B	Cluster-697.28801	NC_031990.1:c17953872-17947404	74.328	9.69e-29	12.66	9.7	11.11	1.11	2.05	1.38	11.62	10.67	10.61	2.16	3.7	3.58	4.39	2.88	1.04
TK	Cluster-697.31149	NM_115939.3	80.882	0	167.5	186.5	156.29	20.1	50.29	24.66	111.11	113.46	86.9	77.22	56.13	30.5	88.4	59.04	18.55
MYB108	Cluster-697.11414	XM_044643399.1	83.374	8.01e-104	2.28	1.43	2.38	0.93	4.26	5.86	0.42	2.16	4.53	21.63	19.09	34.97	0.72	7.88	8.85
MYB108	Cluster-21844.0	XM_006492394.2	87.006	2.96e-167	0.06	2.02	0.26	0.4	1.06	0.21	0.2	1.69	0.93	0	1.05	7.23	0.17	1.57	1.94
SERK1	Cluster-697.30823	AB115767.1	95.626	0	74.99	104.93	67.85	0.63	6.84	4.47	57.8	54.26	45.63	11	13.37	18.97	36.7	25.98	3.05
HSP81-3	Cluster-697.32996	NM_124983.4	85.769	0	428.76	404.66	337.45	36.68	74.39	31.92	394.5	496.16	486.81	55.81	65.69	105.98	190.81	123.24	39.87
TPD1	Cluster-697.5873	XM_006436830.2	83.475	7.55e-117	0.6	0.13	0.24	0.6	1	0.52	0.25	0.13	0.39	1.25	0.39	1.1	3.38	2.61	1.13
CSLD1	Cluster-697.48558	AF417486.1	91.018	3.44e-58	1.76	1.84	2.63	0.43	4.11	1.95	1.42	2.44	3.27	8.36	7.52	3.09	2.57	1.96	1.13
CSLD1	Cluster-3357.0	XM_041172679.1	84.156	7.48e-102	0	0	0	0	0	0	0	0	0	0	0	6.9	0	0	0
CSLD1	Cluster-697.26956	XM_024182758.1	89.503	0	4.49	5.4	3.86	78.51	41.98	40.08	4.07	7.64	6.85	47.32	37.49	9.38	3.99	25.73	49.65
CDPKO	Cluster-697.7289	XM_006494136.2	88.1	0	0.25	0.45	0.13	492.47	314.19	328.9	0.24	0.41	0.96	240.31	210.23	49.14	0.02	219.61	373.43
PME4	Cluster-697.26081	AB067684.1	79.113	1.89e-130	16.23	11.16	17.83	1.05	15.36	4.33	6.1	5.29	8.65	14.06	14.26	20.4	3	3.75	2.48
PPME1	Cluster-697.4073	GO568772.1	76.786	1.1e-83	0	0	0	0	0	0	0	0	0	0	0.56	3.72	0	0	0
PTR52	Cluster-21818.0	XM_006429146.2	90.551	2.06e-40	0	0.8	1.05	0	0	1.25	0	0.75	0.34	0	0	0	0	2.38	0.98
GAUTE	Cluster-697.59950	XM_016703549.2	79.943	3.14e-65	1.47	0	0	0	0	2.17	0	1.23	0	5.31	2.89	3.77	4.26	1.93	0
GAUTE	Cluster-697.27605	XM_047311301.1	83.209	0	9.17	8.92	10.23	10.17	10.93	6.37	12.38	11.45	7.47	17.12	11.42	7.07	20.98	18.3	7.63
CALS5	Cluster-697.36514	NM_179622.4	80.308	0	2.49	2.31	2.28	392.58	257.19	278.61	3.17	2.4	2.12	249.66	235.25	37.97	1.53	156.83	255.78
RPK2	Cluster-697.27633	XM_006484154.3	89.442	0	7.67	8.94	7.41	3.32	2.82	2.63	8.37	8.82	9.82	2.79	3.02	2.6	2.43	3.46	2.75
AINTEGUMENTA	Cluster-697.38396	U40256.1	83.735	1.89e-36	22.27	27.67	19.06	0	0.06	0	13.05	11.01	9.65	0.34	0.48	0	4.38	1.46	0
PME	Cluster-697.23634	KF696665.1	86.055	0	7.05	8.17	5.12	0	0.08	0.06	6.14	5.17	2.78	0.08	0.08	0	2.76	0.94	0.15
PG1	Cluster-697.5741	EF121320.1	89.7	1.14e-79	5.01	0	11.43	1.91	6.38	4.08	0	0.52	1.62	5.07	5.06	12.81	0.15	0.36	0.21
CHX19	Cluster-697.7637	NM_001338295.1	79.096	8.91e-26	1.57	0.69	1.11	0.43	1.06	0.96	0.22	0.73	1.63	0.93	1.93	4.46	1.11	0.54	1.37
SULTR	Cluster-697.40959	KJ696746.1	83.062	0	4.85	5.64	6.87	3.22	5.66	4.87	3.99	6.76	6.89	7.71	6.58	8.42	9.01	11.44	4.78
STP11	Cluster-4869.0	XM_003555796.5	79.275	7.5e-30	0	0	0	0	0	0	0	0	0	0	2.42	2.13	0	2.12	0
STP11	Cluster-4869.1	XM_009138122.3	78.146	3.63e-18	0	0	0	0	0	0	0	0	0	0	0.53	3.33	0	0	0
MYB33	Cluster-697.30539	HM122625.1	80.564	7.72e-64	21.77	29.34	23.22	2.51	14.19	9.72	64.24	38.96	57.88	51.42	47.75	29.28	17.63	8.2	6.32
SOC1	Cluster-697.25730	XM_024189420.1	90.184	6.38e-118	5.34	2.58	0.6	0	0.31	1.15	6.05	3.37	4.17	0.72	0.9	4.08	17.28	5.67	1.96
APG	Cluster-697.45847	XM_025101048.1	81.293	0	3.27	4.61	4.22	1163.41	427.56	387.54	3.31	5.87	7.99	542.57	420.08	28.29	4.11	401.97	638.69
BCP	Cluster-697.32288	XM_006490894.2	84.439	0	5.7	2.97	4.02	0.19	2.02	1.4	5.38	11.02	8.17	2.57	1.95	3.26	2.54	0.79	0
RL2	Cluster-697.20612	XM_015527345.2	90.612	5.55e-87	32.13	28.79	21.58	0	3.95	0.89	29.63	11.18	15.65	2.29	1.26	2.71	4.32	5.05	0
JOL	Cluster-697.5287	XM_015533026.2	91.871	0	0	0	0	0.49	0	0.89	0	0	0.48	0.5	0.25	0.09	2.63	1.54	1.09
SPLAYED	Cluster-697.32440	AF247809.1	80.658	0	22.11	20.53	28.01	1.53	5.99	3.02	9.48	12.62	12.71	8.02	7.53	7.77	10.7	6.79	2.38
LEAFY	Cluster-22148.0	KP408434.1	79.137	1.18e-46	1.85	0	0.63	0	0	0	9.91	0	1.85	0	0	0	0	0	0
LEAFY	Cluster-22148.2	EU369527.1	94.444	6.55e-57	0	4.55	0.56	0	0	0	2.32	2.44	4.58	0	0	0	1.2	0	0
FD	Cluster-697.11845	XM_016706651.2	85.526	3.57e-12	0.19	0.12	0.14	14.66	6.85	6.56	0.09	0.22	0.3	11.18	12.44	4.4	6.99	6.6	12.69
DMC1	Cluster-697.51278	XM_006489405.3	93.254	1.53e-100	1.93	2.55	0.41	2.37	0	0.73	2.23	0.66	2.25	0.37	0.48	0.11	5.95	1.21	0.67
BEL1	Cluster-697.34077	XM_006476453.3	88.707	0	4.53	8.18	6.37	0.75	3.35	1.93	9.86	8.83	6.38	2.46	4.13	8.49	3.38	4	0.72
MAC1	Cluster-697.42034	FJ355923.1	86.039	0	22.01	17.58	21.25	26.76	37.93	15.93	19.95	23.05	29.55	29.5	24.75	23.87	29.8	29.71	20.38
DCL	Cluster-697.28389	XM_006473254.3	84.557	8.74e-142	15.24	16.24	12.68	2.42	4.48	4.01	21.19	17.22	18.22	5.48	6.09	7.66	24	9.88	4.14
HB4	Cluster-697.31186	NM_130055.2	80.628	9.5e-33	8.24	8.68	7.16	4.05	3.81	1.77	15.16	13.97	7.64	1.99	1.65	1.45	8.66	5.08	1
MEL1	Cluster-697.39701	XM_023301787.1	81.081	1.25e-16	2.29	1.97	2.86	0	0.09	0.11	2.28	1.51	1.2	0.28	0.13	0.17	2.39	1.15	0
AT5G05170	Cluster-697.30262	KJ138704.1	84.191	0	113.45	96.23	97.53	3.73	39.09	15.35	64.16	80.09	77.05	63.8	61.53	47.74	64.65	40.61	10.59
MADS58	Cluster-697.17470	KC155653.1	79.327	1.21e-33	1.82	0.34	0.49	0.07	0.14	0.79	1.96	1.56	2.39	1.01	1.95	1.36	7.42	3.35	0.67
MYB84	Cluster-697.46672	NM_001248860.2	89.535	9.68e-23	2.7	5.84	7.01	0.2	4.6	0.98	12.92	26.58	40.44	2.36	9.05	41.64	1.71	6.22	7.56
AIL6	Cluster-697.31663	XM_047456077.1	82.137	1.36e-142	4.85	5.86	2.5	0.09	1.13	0.44	5.18	5.88	4.89	0.41	0.5	0.93	1.88	0.39	0
AIL6	Cluster-697.35207	NM_121089.3	82.167	3.24e-143	9.59	9.57	5.86	0.43	0.97	1.09	12.18	8.97	7.69	0.65	0.7	2.54	4.46	2.14	0.44
HXK5	Cluster-697.40281	KJ417437.1	80.389	4.26e-141	4.91	6	5.67	10.7	7.75	7.86	7.83	11.34	10.92	5.79	6.81	4.57	16.82	10.63	11.54
RAD23b	Cluster-697.37695	XM_044638961.1	86.2	0	24.83	22.96	23.23	11.99	16.57	10.39	21.23	20.61	15.67	14.25	10.92	13.2	24.68	19.29	10.19
FHA2	Cluster-697.31581	XM_045938563.1	80.223	4.37e-71	11.17	12.53	10.41	7.22	8.5	15.34	13.13	7.85	12.86	12.44	13.53	13.55	16.63	6.9	8.74
APE2	Cluster-697.32738	NM_180807.2	81.023	8.17e-135	71.79	88.59	97.41	2.17	16.81	9.73	136.16	137.55	56.56	22.42	21	33.15	81.97	67.15	13.24
SRK2	Cluster-697.42286	MG969637.1	77.596	2.2e-22	2.56	3.14	2.73	0.16	0.57	0.52	2.13	5.04	9.13	0.37	1.57	3.45	1.09	0.72	0.79
SRK2	Cluster-697.42285	XM_006475143.3	82.578	0	2.06	2.83	2.42	0.56	1.19	0.43	1.9	3.47	3.94	0.89	0.61	2.14	0.25	0.05	0.16
SBT3.3	Cluster-697.8278	XM_044631209.1	82.059	0	1.82	2.19	1.76	0.09	1.98	0.18	2.07	3.97	4.39	0.56	1.63	4.62	1.98	3.19	0.9
TFIID	Cluster-697.29824	XM_006488846.3	92.661	7.46e-132	7.65	6.87	7.1	5.7	5.82	5.98	10.6	10.93	11.19	4.72	5.28	10.06	8.52	7.09	3.83
BAM2	Cluster-697.35601	JX139693.1	91.562	0	525.58	475.25	580.59	4313.34	3159.35	3804.42	134.89	422.9	766.93	2633.65	2411.98	1496.72	205.73	1815.05	3680.64
PIP5K	Cluster-697.29335	XR_002040123.1	81.14	2.86e-44	14.15	18.93	16.79	13.49	19.32	12.37	18.33	12.36	21.9	11.22	17.29	18.37	10.77	15.7	17.52
PIP5K	Cluster-697.28414	AF157047.1	82.9	0	12.77	10.72	10.86	1.96	7.74	3.94	8.28	8.89	12.12	9.22	16.44	22.09	9.41	5.36	4.01
CYC2CL	Cluster-697.29622	AF175965.1	76.51	1.98e-32	32.48	32.28	33.96	0.57	2.59	1.96	29.19	32.84	18.82	4	3.51	8.26	12.92	6.88	1.92
CYC2CL	Cluster-697.13296	XM_006440850.2	79.696	1.31e-131	0.04	0.25	0.19	0.04	0	0.15	1.27	20.73	31.05	0	0.12	0	0.81	0.21	0.45
SUB	Cluster-697.35896	XM_025094077.1	88.521	0	6.84	9	7.61	0.1	0.62	0.15	8.92	8.5	3.85	2.03	2.14	0.96	4.48	3.05	0.19
ACR4	Cluster-697.31013	NM_115804.4	74.74	0	5.71	4.85	4.95	0	0.28	0.29	5.47	5.58	3.28	0.42	0.6	2.48	2.28	1.36	0.24
ATS	Cluster-19955.0	KP283472.1	85.965	3.66e-80	0.4	0	0.14	0	0	0	0.75	0.31	1.02	0	0.08	0.36	1.16	0.25	0.26
TSO1	Cluster-697.27105	XM_016870058.2	83.533	4.68e-79	6.92	8.63	5.22	0.13	0.24	0.46	3.04	4.12	2.81	0.31	0.31	0.08	20.49	12.09	0.21
CEP1	Cluster-697.34031	AB981057.1	89.357	2.15e-177	155.63	163.84	249.91	42	197.49	126.06	155.36	239.85	306.73	236.8	233.31	306	127.71	150.16	167.19
LIM2	Cluster-697.56763	FJ807481.1	85.444	3.02e-154	0	0.06	0.06	2.88	1.19	1.69	0	0	0	1.05	0.49	0	0	0.26	0.41
EXO70A1	Cluster-697.35840	AY072155.1	80.422	0	43.89	60.92	65.53	28.57	59.84	29.65	47.43	44.12	32.96	50.11	50.51	36.04	58.64	40.34	20.01
EXO70A1	Cluster-697.34337	XM_006483486.3	85.122	0	10.75	11.76	10.3	0.21	2.32	1.19	12.18	8.13	10.22	2.68	4.18	5.45	8.05	4.56	1.53
bHLH122	Cluster-697.36184	XM_025093649.1	88.149	0	15.79	15.28	20.79	1	9.87	5.15	19.18	31.13	37.02	11.74	10.23	29.79	13.08	12.97	6.36
bHLH51	Cluster-697.1797	XM_006486231.3	87.433	1.51e-178	1.39	1.77	3.31	0.21	0.07	0.31	3.7	2.27	6.34	0.55	1.11	3.87	26.09	7.67	0.06
ISTL1	Cluster-697.32221	XM_048083690.1	87.273	3.01e-27	11.68	13.7	11	0.83	12.33	5.64	15	18.24	21.15	8.89	10.89	22.84	16.55	11.64	4.24
ISTL1	Cluster-697.39266	XM_006466985.3	82.153	0	26.59	43.65	30.53	1.93	1.76	1.28	31.06	28.02	31.07	2.96	1.02	1.18	11.47	4.79	1.48
LIP5	Cluster-697.30345	XM_006474929.3	84.314	0	10.46	14.01	12.63	2.56	16.37	8.11	12.7	19.84	18.27	19.3	15.23	15.02	17.49	11.21	7.05
AGL12	Cluster-697.9184	-	88.44	0	0.9	0.36	0.13	0.28	1.2	0.88	3.23	1.68	0.48	0.69	0.35	1.09	1.75	1.01	0
60S ribosomal protein	Cluster-5213.0	-	83.21	1.78e-137	0	0	0	0.82	0	0	0	0	0	0	1.28	4.72	0	0	0
ARAD1	Cluster-697.7694	-	98.776	0	2.98	1.89	1.02	2.19	2.02	1.02	2.76	3.2	5.31	1.26	1.06	0.17	11.26	4.35	1
PIE	Cluster-697.32871	XM_018635730.1	76.6	0	16.86	18.06	19.24	2.42	5.96	3.97	15.84	20.04	19.2	7.84	7.72	11.17	24.07	13.83	3.05
EXPA2	Cluster-697.28505	XM_006435850.2	87.935	1.69e-158	47.49	44.72	85.61	3.47	65.88	21.09	27.08	22.47	24.64	23.65	54.28	136.18	34.08	26.02	19.93
MSI4	Cluster-697.34973	AF028711.1	86.655	0	58.09	61.08	51.56	1.36	9.5	4.08	66.03	56.14	47.64	11.85	13.7	27.74	49.16	25.54	9.99
MSI4	Cluster-697.22517	XM_044608550.1	80.105	0	24.16	30.14	20.6	1.6	1.88	1.46	18.95	13.83	8.53	1.35	1.06	1.21	14.32	7.06	1.4
TCP12	Cluster-19209.0	XM_006484509.2	80.621	0	1.18	2.51	1.25	0	0	0.04	1.56	0.34	0.3	0	0.09	0.1	0.35	0.64	0
ATH1	Cluster-697.15696	XM_047467977.1	76.336	1.1e-48	2.43	2.56	2.09	0.08	0	0	8.82	5.96	5.89	0	0.17	0	4.25	2.37	0
ATH1	Cluster-697.34896	XM_006450750.2	84.866	0	13.33	8.74	9.42	21.02	17.62	16.43	10.64	9.79	7.37	7.72	7.1	4.36	5.29	11.99	13.26
FPA	Cluster-697.44691	NM_001084579.2	75.51	2.64e-32	5.03	5.19	5.32	1.57	2.46	3.12	3.19	4.69	4.24	3.74	3.42	3.59	6.76	5.53	1.92
FPA	Cluster-697.41424	XM_044646974.1	82.167	0	10.86	11.19	12.06	2.79	7.54	4.25	9.08	8.69	10.41	6.72	7.38	9.12	10.35	7.45	2.8
BAM1	Cluster-697.36978	JX139692.1	89.873	0	10.32	16.94	18.18	6.51	13.33	13.27	15.98	56.55	94.3	10.2	12.36	24.14	20.08	16.59	12.18
BAM1	Cluster-697.32814	XM_006466327.3	90.787	0	57.59	41.51	44.87	0.34	0.95	1.25	28.93	30.87	27.2	3.01	3.07	1.6	11.43	5.81	0.42
EMS1	Cluster-697.46139	XM_021761026.2	77.412	0	6.99	6.3	3.7	0.07	0.52	0.22	3.53	5.25	4.76	0.47	0.94	2.05	5.42	3.24	0.12
PIF3	Cluster-697.31255	MN699846.1	82.955	2.87e-84	3.6	3.41	3.92	0.02	0.32	0.09	4.82	3.73	3.76	0.65	0.52	1.08	4.12	3.25	0.07
SOMBRERO	Cluster-23426.0	XM_021742278.2	86.581	3.12e-92	0	0	0	0	0	5.16	0	0	0	0	0	0	0	0	0
DEX1	Cluster-697.29388	MF678795.1	86.494	0	18.91	18.86	17.12	1.66	5.13	1.86	20.01	21.55	18.84	8.52	8.25	8.86	24.15	15.25	1.97
MMD1	Cluster-697.60796	XM_006494600.3	89.988	0	0	0	0	0.74	0.44	1.23	0	0	0.13	0	0.54	0	0	1	0.78
bHLH96	Cluster-697.5645	XM_006471885.3	87.389	0	4.9	5.49	5.79	0	0.33	0.65	1.12	0.31	0.46	0.4	0.56	0.36	4.56	1.33	0
SEC15B	Cluster-697.35581	XM_043136371.1	77.857	0	15.23	13.09	15.81	0.49	8.93	3.2	10.54	12.9	11.85	10.66	9.51	12.03	8.86	6.14	3.79
RAP2-7	Cluster-697.30147	XM_021772868.2	80.861	7.19e-36	13.55	12.98	13.14	1.09	10.84	8.79	13.53	18.37	21.72	6.18	11.36	25.17	15.11	11.61	6.34
UFO	Cluster-21617.0	XM_016035160.2	74.478	5.16e-141	0	0.05	0.42	0	0	0	2.26	0.71	0	0	0	0.15	0.99	0.28	0
WRKY	Cluster-697.32878	MH885887.1	86.567	0	8.35	10.49	8.51	0.57	1.13	0.61	10.84	11.97	18.69	1.78	3.03	8.77	3.91	3.01	2.64
WRKY	Cluster-697.11358	XM_006488761.3	80.132	2.71e-78	1.66	1.74	1.04	0.51	1.75	2	1.72	3.77	5.65	2.15	2.27	3.11	0.71	1.14	0.49
CONSTANS	Cluster-16634.0	XM_006476458.3	91.333	2.51e-113	0	0	4.24	0	0	0	0.83	0	0	0	0	0	0	0	0
ELF4	Cluster-697.17349	EU916963.1	91.228	0	8.43	7.66	9.26	5.32	6.86	9.12	9.66	22.5	16.26	9.03	7.91	8.72	9.34	10.48	8.91
PHYA	Cluster-697.34841	XM_025099620.1	91.908	0	14.36	10.86	11.13	0.4	13.52	1.64	12.02	12.08	11.37	9.23	9.26	7.11	5.61	4.18	1.76
PHYB	Cluster-697.30786	XM_006488776.3	93.028	0	18.61	16.24	21	0.22	2.86	1.32	12.69	13.24	13.04	5.39	5.88	3.18	7.75	4.57	1.45
MYB61	Cluster-697.36268	MH292319.1	86.593	0	10.52	10.19	9.7	0.03	3.09	1.31	19.51	18.42	14.02	1.67	2.05	2.19	12.13	5.01	0.81
BHLH57	Cluster-697.31605	XM_025092460.1	88.261	0	16.69	21.8	13.48	0	0	0.18	11.57	8.27	3.2	0	0.06	0	3.82	1.43	0
bHLH66	Cluster-697.29416	XM_006473908.3	85.263	0	29.99	31.34	36.53	1.8	23.92	9.64	31.76	28.44	34.1	32.74	29.72	14.79	35.31	25.27	10.69
bHLH74	Cluster-697.40441	XM_021745929.2	78.328	1.98e-161	12.44	14.71	12.24	0.37	4.2	1.73	11.56	11.86	10.98	2.95	4.51	7.41	11.81	8.97	1.61
bHLH75	Cluster-697.13145	XM_006430709.2	85.574	2.3e-83	0.19	0.3	0.8	0.05	1.12	0.09	2.45	2.24	2.24	0	0.67	1.17	0.95	1.51	0
RL1	Cluster-697.32133	XM_044633042.1	86.603	1.08e-58	30.53	180.91	24.86	0	3.35	3.22	91.99	39.96	44.53	4.9	4.21	0.95	1.58	1.72	0
IF-2	Cluster-697.23881	NM_001360153.1	80.312	2.44e-174	50.43	37.42	38.79	36.71	53.21	27.57	20.59	27.11	29.2	49.21	37.57	29.29	32.77	35.21	29.78
IF-2	Cluster-697.33464	NM_001111404.1	81.801	0	343.31	406.03	284.4	39.94	141.94	71.36	312.51	354.78	363.4	164.9	164.26	204.95	280.81	177.86	87.01
IF-2	Cluster-697.35627	NM_101583.4	80.495	2.87e-146	35.93	38.43	38.03	0.83	6.92	3.13	24.54	27.11	29.25	7.28	11.74	13.56	13.58	8.69	2.75
IF-2	Cluster-697.25383	NM_001288875.1	94.093	0	51.22	45.75	30.91	8.16	19.86	10.28	46.42	67.8	35.89	22.92	19.03	24.83	42.87	41.49	14.04
bHLH	Cluster-697.31066	JN037696.1	81.967	1.75e-50	3.68	3.3	4.16	0.2	4.51	2.06	5.93	6.38	7.3	3.77	4.29	3.32	5.08	6.37	3.66
AP2	Cluster-697.5701	-			0.73	0.34	0.05	0.06	0.62	0.31	1.36	0.22	0.06	0.17	2.12	2.36	2.36	0.64	0.33
OFP	Cluster-697.1560	-			1.67	1.52	1.17	0	0.63	0.08	1.02	1.1	1.52	0.35	1.14	5.22	2.35	3.34	0.57
GDSL	Cluster-697.4565	-			0	0.09	0.2	0.24	0.15	0.8	0.67	0.51	1.23	0.09	0.18	0.1	0.34	1.06	0.13
MET1	Cluster-697.37945	KC297684.1	86.228	4.47e-43	16.72	15.62	11.3	0.32	0.51	0.21	6.92	4.27	2.62	0.26	0.13	0.8	3.39	1.52	0.05
MET1	Cluster-697.28846	XM_006445515.2	87.565	0	12.65	13.52	14.37	0.47	0.76	0.84	16.93	20.44	20.64	0.95	1.71	4.78	9.87	5.93	0.82
ER	Cluster-697.30401	U47029.1	76.046	6.45e-172	24.29	35.61	23.42	0	0.13	0.44	25.77	26.52	17.43	0.39	0.46	0.74	17.57	9.18	0.18
ATXR6	Cluster-697.14656	NM_122341.3	73.384	5.11e-85	6.17	6.22	2.93	24.06	5.64	7.08	4.51	2.36	0.75	3.24	2.68	1.07	1.75	3.74	5.84
SUVR4	Cluster-697.36157	XM_023884875.2	75.429	7.98e-120	5.37	4.65	4.71	4.26	3.56	4.92	4.32	4.34	4.14	3.67	4.37	3.05	4.21	5.31	3.56
DNA helicase 2 subunit KU80	Cluster-697.18745	XM_025092572.1	91.018	0	9.8	12.46	10.04	0.95	1.43	1.09	14.88	14.37	13.85	1.18	1.17	3.48	7.73	4.79	1.26
PP2C	Cluster-697.27550	KF041773.1	78.947	0	19.44	18.42	15.43	4.64	21.24	11.33	13.6	23.6	26.41	24.15	32.2	46.44	13.23	14.41	16.39
PP2C	Cluster-697.26494	XR_003065996.1	91.188	0	4.31	2.92	4.18	0.14	1.02	0.37	3.06	3.53	3.38	1.08	2.21	4.68	2.76	1.35	0.86
SNF1-related protein kinase	Cluster-7289.1	XM_012211857.3	74.453	1.96e-39	0	0	0	0.93	2.45	0.48	0	0	0	0	0.33	0	0	0	0
FLD	Cluster-697.29334	AY830930.1	81.744	1.14e-173	6.26	5.35	5.67	10.25	10.28	6.52	5.74	6.49	7.64	7.97	8.59	6.43	9.73	9.02	7.62
anion-transporting ATPase	Cluster-697.33581	GT972624.1	87.469	1.57e-127	17.97	17.9	18.4	6.05	13.86	8.7	19.52	23.38	25.86	15.4	19.15	28.73	23.6	21.1	6.5
protein kinase	Cluster-697.28978	NM_001251601.2	80.333	1.74e-56	6.46	7.08	8.43	35.98	18.51	31.6	11.34	12.82	10.74	12.93	12.02	13.8	12.78	17.91	23.42
SNF1-related protein kinase	Cluster-697.27578	XM_025101967.1	83.333	2.55e-155	26.26	32.21	28.69	4.61	12.77	9.91	51.7	43.02	34.24	16.23	20.25	23.24	57.38	33.28	9.35
SNF1-related protein kinase	Cluster-697.31818	XM_006483156.3	89.801	0	7.27	8.44	7.92	0.69	3.32	1.89	6.72	7.45	9.14	3.34	3.27	4.56	5.85	5.24	1.56
ZHD1	Cluster-697.28755	EU200163.1	76.042	2.66e-19	9.05	8.97	9.95	0	0.15	0	10.91	8.59	7.84	0	0.06	0.1	3.23	1.48	0
hypersensitive-induced response protein	Cluster-697.32436	XM_023902562.2	78.182	1.02e-61	50.99	49.63	44.05	24.06	55.75	33.2	58.56	68.55	65.23	66.08	65.58	73.37	52.76	44.06	32.62
hypersensitive-induced response protein	Cluster-697.54676	XM_006476592.3	88.517	3.82e-141	0.27	0.53	0.83	0	0.28	0	1.57	0.24	1.99	0.77	1.6	1.26	0.45	0	0
CDPK	Cluster-697.35463	XM_025097798.1	87.811	0	3.91	3.17	3.92	0.89	1.76	1.64	5.59	5.96	6.41	2.14	4.23	7.78	5.27	3.26	3.2
At2g39730	Cluster-697.46522	AF325049.2	79.78	0	19.96	26.22	31.27	3.45	3.13	5.28	19.65	14.19	11.64	4.14	4.63	3.23	17.65	9.59	0.76
ASHR3	Cluster-697.42099	Cluster-67275.8082	99.463	0	4.63	6.62	4.15	3	10.89	5.48	3.21	5.14	3.87	6.66	9.41	15.5	0.59	4.45	3.42
HMG-CoA	Cluster-697.31102	GU176320.1	78.691	0	29.76	44.04	42.59	159.93	137.9	196.17	54.23	82.72	79.28	144.17	134.28	96.35	34.52	107.85	152.15
HMG-CoA	Cluster-697.21830	L19261.1	91.667	1.56e-19	5.81	3.66	5.36	2.13	10.22	4.2	2.75	6.84	5.01	9.43	7.96	8.33	4.93	7.41	1.3
FKF1	Cluster-697.28177	KY978615.1	84.277	0	8.3	6.01	9.21	0.24	2.39	1.15	15.96	29.24	38.73	2.48	4.77	14.72	2.95	4.15	4.6
CCOAMT	Cluster-697.21942	NM_001281118.1	83.871	3.76e-70	12.53	18.33	24.12	2.4	39.46	12.81	9.26	35.91	46.05	31.56	29.24	23.25	50.74	28.36	10.33
TT4	Cluster-697.33707	KY978625.1	81.332	0	56.43	62.83	47.41	4.53	2.09	4.43	83.55	87.36	83.9	2.57	4.05	6.21	22.16	9.45	1.67
ACT3	Cluster-697.34057	NM_115235.4	82.444	1.23e-176	256.21	282.84	231.67	663.18	589.1	462.37	303.76	241.26	205.88	477.82	348.23	242.35	243.04	305.75	343.72
H2B	Cluster-13463.0	X57313.1	82.353	2.53e-55	0	0	0	0	0	0	0	0.6	0	0	0.64	0	0	1.9	0
H2B	Cluster-697.34253	EF189156.1	82.5	1.03e-82	1434.9	1966.01	958.13	56.77	135.29	67.68	1009.97	654.54	584.44	115.68	162.75	245.81	450.62	333.38	61.07
H2B	Cluster-697.33442	XM_006428420.2	82.692	2.19e-100	282.33	216.88	210.22	71.22	82.37	86.27	239.76	73.73	87.99	66.83	79.52	59.27	243.75	120.99	47.72
CDC20	Cluster-697.32301	AF029264.1	73.903	3.32e-90	48.35	79.46	49.7	0.11	1.22	0.49	61.03	75.27	76.61	1.52	1.44	0.96	83.94	45.42	0.35
CNGC1	Cluster-697.33924	KX427001.1	86.476	0	20.89	14.9	20.07	3.56	7.97	4.63	21.4	21.12	19.23	7.93	9.01	9.14	10.03	8.47	4.86
flavonol synthase	Cluster-697.27108	AB011796.1	85.26	0	13.36	13.63	29.35	0.25	22.01	8.59	23.69	22.95	23.07	7.75	9.15	18.94	177.62	119.47	4.72
G3P	Cluster-697.30117	AJ938036.1	89.109	3.04e-27	300.03	319.39	341.77	4.94	86.98	29.78	297.83	323.14	243.16	142.88	171.36	97.74	134.29	106.9	26.69
G3P	Cluster-697.35386	AJ133422.1	85.008	0	232.62	254.25	207.15	13.03	82.61	31.32	160.81	133.14	107.05	124.63	135.28	97.13	118.84	89.48	30.47
G3P	Cluster-697.32291	MH170284.1	94.349	3.35e-178	419.12	556.69	424.81	25.32	185.75	101.84	548.61	372.65	333.26	200.43	190.33	225.98	715.55	407.35	80.62
4CLL1	Cluster-697.3000	XM_006484281.2	89.497	0	0	0.07	0.1	0	0	0	0.71	0.37	0.04	0	0.07	0.08	8.38	5.76	0
PLDA1	Cluster-697.33288	NM_112443.3	77.234	0	200.13	159.15	198.33	12.01	47.05	35.07	229.89	190.31	113.49	79.2	77.31	66.41	180.82	111.55	24.8
PLDA1	Cluster-697.38803	XM_024178085.1	86.056	0	1.58	3.16	5.48	1.31	7.08	2.91	2.71	3.43	4.16	1.92	2.26	1.96	3.19	3.68	2.17
HMGYA	Cluster-697.28941	XM_006482032.3	86.544	0	13.81	14.32	8.73	0.84	0.53	1	12.61	3.71	4.09	1.17	0.85	1.16	12.37	3.44	0.16
DXR	Cluster-697.34907	KJ174341.1	86.275	1.43e-56	65.56	66.44	77.6	0.87	12.57	8.56	51.96	51.68	40.29	30.3	29.53	19.69	16.22	11.45	7.81
DXR	Cluster-697.39611	NM_125674.3	78.117	0	20.56	21.76	19.66	4.52	13.92	7.55	26.06	27.26	27.3	15.96	17.48	37.16	22.83	19.28	11.21
KPYC1	Cluster-697.39980	AY681121.1	91.703	0	49.79	53.24	64.28	5.53	12.05	2.96	23.34	25.34	17.01	13.57	10.12	4.38	7.43	5.34	2.15
KPYC1	Cluster-697.36547	DQ114474.1	80.999	0	46.16	57.52	49.09	3.84	8.77	3.42	54.59	50.65	32	7.02	6.57	7.51	31.13	19.12	4.65
C98A2	Cluster-697.30433	XR_003065630.1	85.324	0	5.15	5.96	4.22	0.06	0.47	0.5	11.69	11.79	11.76	0.09	2.11	4.42	243.95	123.75	1.23
C98A2	Cluster-697.29438	XM_041171976.1	84.461	3.83e-107	28.97	20.36	19.71	2.16	35.22	6.17	12.83	10.76	10.67	35.55	30.77	10.17	10.1	5.38	4.67
RBS	Cluster-697.32768	XM_006430716.2	89.908	6.93e-117	466.26	757.72	619.03	9.28	65.45	84.59	1511.78	827.22	758.83	65.47	105.37	292.54	562.41	252.13	56.25
CDKF4	Cluster-4133.0	XM_006487162.2	84.205	0	3.23	4.24	3.16	5.5	10.72	4.74	2.85	2.24	3.27	3.96	4.33	6.51	3.84	5.69	6.97
CDKF4	Cluster-697.37797	XM_041133808.1	86.949	0	104.62	92.36	89.17	117.37	203.58	96.79	49.39	71.27	77.1	147.44	124.44	81.82	66.03	108.23	109.76
AAPC	Cluster-697.29590	XM_044646718.1	87.255	0	16.3	21.05	17.63	0.63	3.18	2.2	23.98	22.5	25.52	2.98	3.97	5.57	28.95	13.19	1.21
AAPC	Cluster-697.3597	XM_006476376.3	89.337	0	0.98	1.57	2.45	0	1.16	0.15	1.07	1.35	1.49	0	0.38	1.23	0.91	0.17	0
PS10B	Cluster-697.32044	XM_023913944.2	82.031	0	80.78	86	67.25	3.71	32.46	16.26	68.99	75.55	82.18	41.64	39.65	59.75	61.99	41.54	20.31
GLGS2	Cluster-697.36909	XM_011009883.1	86.593	0	53.17	63.88	57.93	47.08	30.39	17.65	74.47	70.37	66.63	25.01	24.7	13.26	42.62	41.86	33.72
PFPB	Cluster-697.27903	XM_006467305.2	90.71	0	59.77	64.29	54.96	2.92	22.27	9.97	38.99	41.18	38.39	25.97	26.14	29.56	48.34	25.73	7.78
S6PD	Cluster-697.33018	NM_001294028.1	84.058	4.88e-70	24.71	28.01	23.31	1.47	12.77	7.4	37	35.42	29.74	17.75	14.75	19.48	28.96	21.15	8.77
S6PD	Cluster-697.3425	XM_010317035.3	79.529	1.4e-80	1.47	1.44	0.89	0	0	1.11	2.08	0	1.11	1.12	0.88	0.7	1.68	0	0
ZIP8	Cluster-697.6245	XM_020348451.2	78.959	3.52e-83	0.11	0.2	0.42	0.57	1	0.46	0.4	0.59	0.39	2.52	1.29	0.88	3.3	2.07	0.45
ZIP8	Cluster-697.31982	XM_029108134.1	77.429	3.6e-102	2.39	3.68	2.48	0.64	2.73	0.79	6	12.16	15.29	2.98	3.27	3.8	8.55	4.14	2.22
AMO2	Cluster-697.31435	XM_003551176.5	83.759	0	50.1	54.17	55.21	2.18	30.54	10.9	39.5	44.67	42.6	26.14	31.25	29.42	35.19	24.21	11.17
FL3H	Cluster-697.29828	NM_001374424.1	82.258	1.01e-101	231.07	301.84	183.36	3.84	11.57	17.2	127.32	96.94	105.47	10.49	20.94	69.13	115.87	38.19	7.04
FL3H	Cluster-697.32276	XM_039832981.1	90.217	4.44e-25	7.81	8.95	7.09	1.06	1.46	2	6.79	6.96	9.63	1.44	2.46	14.23	3.06	4.21	2.98
ANRPN	Cluster-697.32886	NM_001280956.1	81.892	0	217.19	137.86	138.89	6.59	9.51	44.38	169.45	200.96	189.74	6.75	25.88	119.18	162.15	101.03	18.16
LAR	Cluster-697.34805	XM_006437676.2	86.909	0	16.74	24.34	25.29	4.33	43.38	14.98	10.85	10.27	13.26	54.77	65.66	60.41	2.91	15.39	29.33
F3PH	Cluster-697.27039	XR_003062852.1	80.735	0	67.5	48.88	55.86	0.68	12.99	4.89	48.95	46.09	25.1	9.44	8.96	12.28	6.36	8.46	6.11
BGAL1	Cluster-697.28263	XM_015214328.2	79.718	0	23.69	29.08	48.43	2.2	23.71	11.75	18.06	47.79	61.93	13.03	19.49	38.6	28.93	25.33	14.58
GOLS2	Cluster-697.31221	NM_001308699.1	79.92	4.03e-45	1.99	0.84	1.06	0.56	0.62	0.13	2.38	1.83	2.48	0.49	0.31	0.38	1.06	0.91	0.22
GOLS2	Cluster-697.27156	XM_006419236.2	90.918	0	19.54	22.33	57.8	6.26	53.15	40.73	52.94	35.21	28.33	45.36	36.29	31.61	7.37	23.72	43.31
ZFP34	Cluster-697.30357	XR_004010306.1	85.629	1.03e-42	11.3	14.01	15.32	1.72	5.55	4.85	38.63	31.7	30.37	4.14	6.71	20.35	19.9	12.22	4.26
IBS1	Cluster-697.36176	XM_021736616.2	79.811	0	11.07	13.25	12.48	61.2	33.94	60.55	11.68	9.11	9.78	31.69	29.37	8.8	12.79	30.08	39.67
IBS1	Cluster-697.46453	XM_025099723.1	91.005	0	0.87	1.24	0.96	328.56	241.29	292.35	1.58	1.28	0.98	218	218.26	35.81	1.46	134.5	235.11
MYB111	Cluster-697.51423	KJ026366.1	83.333	7.69e-66	0.44	1.96	1.59	1.1	5.64	2.39	3.26	6.69	6.52	1.54	9.08	34	1.57	5.8	9.75
MYB111	Cluster-697.56697	XM_006488812.3	84.856	0	0.37	0.88	0.78	0	0	0	0.21	2.56	7.16	0.92	1.42	3.91	0.6	0	0.62
PPO	Cluster-697.52706	XM_006449228.2	86.797	0	0.5	3.77	2.04	1.41	6.8	0.54	0.08	1.7	2.12	0.91	1.75	7.02	0	1.62	1.87
BAMS	Cluster-697.33510	KY412556.1	74.701	0	16.89	26.77	67.54	0.53	4.43	10.43	61.76	25.57	1.23	12.3	12.2	8.47	33.42	14.58	2.33
BAMS	Cluster-697.50646	AB374428.1	77.468	7.96e-150	1.54	1.09	1.56	0.04	1.74	0.47	0.46	1.35	1.36	0.48	1.08	1.79	147.11	89.37	0.56
REMO	Cluster-697.24866	XM_006490315.3	84.901	2.12e-107	5.22	6.73	14.67	0.27	9.77	6.28	9.18	3.3	3.58	2.68	7.37	13.6	9.04	5.45	6.42
STP14	Cluster-697.40854	NM_001302907.2	76.876	0	8.31	9.72	10.09	176.84	116.02	137.59	11.11	12.2	11.89	88.76	82.73	23.23	23.43	99.05	126.99
STP14	Cluster-697.54359	XM_006437552.2	89.817	0	0.13	0.02	0.12	502.92	297.57	737.81	0.05	0.64	1.13	177.46	136.32	65.79	0.02	396.35	642.55
YSL5	Cluster-697.32995	XM_006493365.3	88.79	0	24.49	26.56	44.88	2.11	34.08	17.87	43.01	52.99	62.47	18.06	23.96	45.58	19.55	18.08	11.34
AB1A	Cluster-697.27312	XM_045937331.1	77.916	0	10.1	8.46	13.8	2.13	5.41	3.95	12.7	16.11	13.54	6.3	8.68	20.37	22.11	15.67	3.6
AB10C	Cluster-697.18834	XM_043775206.1	80.556	1.22e-21	5.78	5.25	5.71	1.54	11.4	2.29	3.11	1.84	1.34	11.37	10.41	6.82	1.02	1.65	2.43
AB10C	Cluster-697.26887	XM_014772764.3	75.687	0	9.97	14.93	14.49	5.43	13.62	8.64	6.84	19.66	23.16	7.41	10.42	28.41	4.26	15.48	14.73
MYBC	Cluster-697.1240	XM_015787145.2	92.647	2.2e-19	2.49	1.67	1.68	0	0	0	3.24	2.42	3.98	0	0	0.17	0.8	0.32	0
lipid transfer protein	Cluster-697.33141	NM_001281191.1	74.706	3.11e-12	607.22	581.93	513.7	24.05	238.5	143.49	973.02	372.74	119.11	439.63	681.24	1065.42	399.27	245.55	120.69
CHS1	Cluster-697.32788	KP772275.1	76.512	2.45e-147	420.02	392.95	321.44	7.69	116.5	134.55	173.35	206.46	279.55	92.62	136.89	376.05	152.22	110.82	106.26
BSPA	Cluster-11019.0	XM_035072226.1	81.56	1.3e-90	0	0	0	2.61	0	0	0	0.82	0	0	0	1.16	0	0	0
BSPA	Cluster-697.28010	XM_024189275.1	87.954	0	11.89	10.07	13.66	6.49	18.75	19.36	17.21	18.12	22.22	22.32	28.21	38.84	41.64	28.87	16.37
SUC2	Cluster-697.7980	XM_024306727.2	79.781	9.57e-129	0.58	0.87	1.14	0.12	0.12	0.18	2.62	3.55	5.94	0.27	0.23	0.21	1.42	0.28	0.26
RAN1	Cluster-697.39894	XM_012229174.2	83.045	0	15.43	14.67	15.68	25.74	35.22	24.87	8.38	13.22	15.23	31.47	34.78	30.33	8.4	19.38	26.8
SHL	Cluster-697.38438	XM_044631966.1	89.906	3.71e-155	2.14	2.38	3.04	0.29	1.52	1.39	5.35	4.94	4.78	2.08	2.27	4.38	6.09	3.67	1.52
UGDH	Cluster-697.31297	NM_121553.4	80.441	0	130.53	110.92	109.57	7.56	96.37	65.68	88.16	104.13	121.76	182.32	189.75	122.97	52.36	43.58	41.31
SPS	Cluster-697.23691	AB005023.1	93.05	0	32.46	31.76	33.47	3	21.13	7.56	30.05	36.33	41.33	30.54	30.69	25.3	12.88	9.5	10.07
CWINV	Cluster-697.14455	NM_001281279.1	76.826	0	1.45	2.7	2.16	165.45	126.98	168.08	1.85	10.72	14.65	63.71	69.7	19.56	1.56	36.94	143.88
TPS	Cluster-697.40786	AB500143.1	82.854	0	9.08	14.04	10.99	0.24	1.37	1.59	9.68	8.24	5.05	1.24	1.49	1.27	8.8	5.29	4.35
TPP	Cluster-697.35322	AB500144.1	74.75	5.42e-91	63.27	70.16	48.45	29.73	127.86	68.33	10.19	47.73	66.44	193.63	164.14	172.41	5.16	38.8	60.28
endoglucanase	Cluster-697.36652	XM_003538231.4	77.519	2.64e-173	1.6	0.82	1.21	0.76	10.41	7.41	6.91	2.69	2.02	5.95	10.84	14.82	70.25	38.89	5.08
cellulose synthase A catalytic subunit 7	Cluster-697.7539	NM_001297514.1	81.975	8.86e-92	0.84	1.36	1.26	5.08	38.56	31.5	2.89	3.41	5.17	54.3	39	12.27	1.18	5.1	5.28
cellulose synthase A catalytic subunit 7	Cluster-697.36802	NM_001302715.1	82.769	0	6.8	6.26	6.53	0.16	0.81	0.68	8.31	6.04	6.45	0.44	0.86	1.51	16.25	9.78	0.46
PGIP	Cluster-697.33752	AB020529.1	89.885	0	148.23	50.33	23.21	4.7	12.89	64.93	116.37	86.07	76.78	62	54.04	31.76	184.32	77.92	12.49
PEI	Cluster-697.7292	XM_025097450.1	85.034	0	0	0	0	683.25	464.23	573.32	0	0.78	1.66	354.39	305.65	74.2	0.03	314.9	500.75
PEL	Cluster-697.37948	NM_001365026.1	74.972	5.18e-111	1.63	2.47	4.92	1.16	41.33	1.53	1.92	3.42	3.97	3.12	2.74	2.59	1.93	1.37	2.34
PEL	Cluster-697.33355	XM_025102204.1	92.576	0	129.79	73.94	105.97	9.5	95.04	33.62	42.48	90.2	99.58	161.85	191.84	306.96	24.3	54.58	49.81
PCBER1	Cluster-5074.1	XM_006411662.2	71.781	1.39e-45	0	0.25	0.42	0	0	0	0	0	0	0	0.49	2.09	0	0	0
GGAP2	Cluster-697.32834	XM_044645197.1	83.63	0	469.96	483.29	452.66	925.35	814.39	914.34	384.64	334.36	358.26	544.05	486.83	258.42	122	556.59	914.05
POT2	Cluster-697.34008	NM_001336845.1	78.213	2.96e-180	40.7	35.45	36.21	1.32	20.35	11.06	33.78	29.34	21.28	22.61	24.55	24.37	35.78	21.96	7.76
PHO1	Cluster-697.20457	XM_023898639.2	74.57	0	0.46	1.32	1.55	0.21	0.76	0.68	1.02	0.43	0.26	0.76	0.88	1.41	34.29	22.01	0.25
ABCG26	Cluster-20345.0	NM_112162.3	77.422	0	0	0	0	0.05	0	0	1.41	0.35	0	0	0	0	2.43	0.76	0
ABCG40	Cluster-697.20277	MW890171.1	74.177	5.4e-35	0.55	1.11	0.12	0	0	0	1.61	0.39	0.98	0.68	0.15	2.36	1.76	0.56	0
PSP231	Cluster-4694.0	KF270893.1	74.115	2.95e-138	0	0	0	0	0	0	0	0	0	0	0.41	3.61	0	0	0
TDX	Cluster-697.33777	NM_001288941.1	90.678	3.27e-131	8.38	11.33	9.8	0.72	5.35	4.82	15.85	15.09	17.65	4.06	4.38	9.69	16	8.11	6.13
ATB51	Cluster-697.38985	XM_044609836.1	82.549	0	10.17	10.76	10.29	0.42	0.27	1.07	12.66	10.61	7.02	0.51	1.38	3.95	7.57	4.29	0.54
ATB51	Cluster-697.18253	XM_006482303.2	81.362	5.07e-179	5.48	7.32	5.1	0	0	0	8.39	8.85	3.04	0	0.21	0.47	0	0	0
C71D11	Cluster-697.29645	XM_003555522.4	72.821	5.92e-46	26.09	30.21	17.85	1.05	1.48	3.3	32.59	25.74	15.51	2.46	2.54	3.31	4.1	2.23	0.53
C71D11	Cluster-697.25830	XM_006421075.2	82.795	0	0.88	0.74	1.15	0.04	1.01	0.93	0.92	3.45	4.68	2	2.23	0.75	1.51	1.33	0.2
BASS2	Cluster-697.30159	XR_002108527.1	79.328	0	11.18	14.87	9.82	0.27	2.14	1.31	11.84	11.83	11.59	3.19	2.87	3.25	7.9	4.72	1.03
OST48	Cluster-697.37638	XM_021739344.2	80.826	0	71.15	64.84	63.74	4.26	18.85	11.34	52.07	72.31	57.25	36.83	32.28	35.5	59.93	34.5	15.99
D6KL2	Cluster-697.23349	NC_003076.8:c19342410-19339703	76.923	1.32e-93	44.05	40.29	44.28	8.48	29.11	11.47	26.33	53.96	44.35	32.56	32.41	40.71	23.83	27.09	13.54
C77A3	Cluster-697.30760	XM_012234498.3	74.965	7.67e-179	40.47	21.65	28.94	1.38	13.63	11.45	21.97	36.61	38.18	24.13	37.73	136.31	19.01	19.08	9.34
HMA6	Cluster-697.27332	XM_043863742.1	80.88	0	43.66	28.08	32.91	0.38	1.81	1.32	16.66	16.73	14.84	1.75	1.98	2.02	7.24	4.52	0.81
HMA6	Cluster-697.33944	XM_041140037.1	77.521	1.44e-73	6.39	8.25	7.05	0.19	4.21	2.92	10.84	10.42	10.68	7.22	6.78	9.23	13.25	8.23	1.53
HAT3	Cluster-697.43756	XM_044645890.1	91.525	2.55e-63	1.57	1.5	3.9	0	2.91	0.38	6.24	4.54	0	0	0	0	5.23	0.49	0
pectin esterase	Cluster-697.37821	X95991.1	73.547	5.41e-26	10.44	6.05	8.92	0.9	6.74	6.09	9.71	9.9	8.21	7.85	7.83	12.77	2.04	2.75	2.76
SQN	Cluster-697.28909	XR_003065296.1	91.163	0	16.37	20.5	19.35	1.64	4.52	1.19	14.86	12.19	18	3.89	6.4	3.81	5.92	5.76	0.93
SQN	Cluster-697.30640	XR_002981751.1	77.261	1.7e-123	14.71	14.05	14.84	0.56	2.02	0.85	14.57	11.45	9.76	1.31	1.06	5.57	4.86	4.27	1
ARP7	Cluster-697.34503	XM_044632038.1	86.801	0	25.88	29.32	24.83	1.42	7.08	5.26	31.62	29.31	29.05	6.88	8.19	16.38	28.24	16.37	5.86
RKF	Cluster-697.41449	KC297704.1	79.952	2.78e-76	5.24	5.69	5.91	3	2.53	3.84	11.86	14.68	13.57	4.91	4.89	5.85	8.57	8.21	3.55
HD-Zip	Cluster-697.10777	FJ502239.1	90.656	0	6.39	4.36	5.8	0	0.97	0.32	6.34	6.28	4.13	1.51	1.81	1.06	5.05	3.23	0
AGO16	Cluster-697.30239	MK703938.1	72.705	0	7.9	8.87	6.51	0.41	0.78	0.33	6.03	4.41	2.62	0.27	0.31	0.3	4	3.46	0.67
V-type proton ATPase subunit G1	Cluster-697.6689	XM_006473177.3	91.62	1.95e-64	0	0	0	19.05	13.45	9.74	0	0	0	5.02	4.77	1.32	16.22	8.18	10.33
ACA9	Cluster-697.35089	NM_001321487.1	74.545	5.23e-29	37.46	32.37	40.42	2.17	15.28	7.17	31.97	33.48	32.43	23.8	24.18	29.87	21.63	16.83	7.52
ACA9	Cluster-697.31656	XM_044630572.1	84.308	0	44.84	22.63	30.71	129.54	103.9	116.77	11.65	19.61	21.26	88.2	92.28	25.9	12.37	72.09	110.18
ACA9	Cluster-697.10917	XM_025102825.1	89.322	0	0.14	0.21	0.19	0.18	1.53	0.57	0.16	1.31	2.1	0.73	0.6	0.55	0.89	0.61	0.29
NIP6-1	Cluster-697.4338	XM_006465136.3	91.125	0	3.25	4.37	3.55	2.74	0.42	0.89	3.87	2	2.13	1.61	1.42	0.2	2	1.72	0.78
CysEP	Cluster-697.39306	KX509983.1	84.076	4.83e-36	2.65	7.91	6.14	10.16	54.43	21	2.2	1.13	1.54	134.96	145.93	5.68	188.9	42.35	25.77
PRX2E	Cluster-697.32578	XM_035041085.1	85.393	3.47e-73	11.49	14.4	9.38	0.04	0	0.63	13.89	10.41	9.04	1.82	2.9	4.54	10.35	3.86	2.41
PRX2E	Cluster-697.33239	XM_006481845.3	87.68	0	146.25	176.99	139.89	3.75	44.5	20.49	139.37	63.88	57.32	49.62	32.83	59.88	107.01	35.16	21.51
DHAR2	Cluster-697.33172	XM_006436054.2	86.306	9.51e-166	54.53	65.28	57.55	7.65	15.14	14.32	88.13	57.3	57.73	18.87	24.42	23.44	73.45	37.87	11.84
OST1B	Cluster-697.29134	XM_021777546.2	80.185	0	28.87	26.87	21.85	1.62	5.11	3.46	19.72	25.93	21.43	9.92	6.73	7.65	26	17.23	3.52
ACA9	Cluster-697.22247	XM_006482892.2	90.719	0	4.21	6.19	2.1	5.96	19.73	3.8	3.64	5.24	4.84	18.34	17.32	14.03	5.89	10.12	8.8
AB2E	Cluster-697.35457	XM_047304503.1	82.188	0	50.15	47.74	45.37	119.84	95.68	81.04	43.3	62.72	57.68	105.06	92.76	74.91	52.55	90.83	79.09
ZTP29	Cluster-697.46950	XM_045950544.1	86.429	3.2e-82	4.27	4.35	5.16	0.17	0.46	0.79	6.09	6.14	7.65	0.95	1.99	4.52	4.44	2.67	1.03
COPT5	Cluster-697.30286	XM_023889261.2	75.912	1.81e-11	8.53	14.54	16.27	17.6	16.64	32.31	16.02	8.16	18.48	17	25.81	25.04	12.67	12.7	27.38
C3H18	Cluster-697.54621	XR_002525667.1	82.09	0	0.19	0.3	0.57	17.95	11.9	10.14	0.22	0.05	0.25	11.77	9.69	0.96	1.61	5.28	4.37
C3H18	Cluster-697.43951	XM_006469438.3	91.569	0	3.91	3.76	2.77	0.1	0.82	0.31	4.19	3.84	1.25	0.79	0.61	1.05	1.35	0.72	0.43
C2GR2	Cluster-697.17787	XM_025099199.1	90.101	0	3.29	5.28	7.67	2.88	8.95	8.69	7.05	4.99	1.04	29.84	31.99	23.7	0.43	2.95	5.87
GST	Cluster-697.35254	EF597102.2	90.476	2.32e-115	29.3	40.35	36.59	13.26	17.58	30.19	57.98	55.59	48.76	50.98	68.36	32.79	79.42	67.06	46.02
CER3	Cluster-697.33547	MK775516.1	81.499	3.1e-94	26.91	33.74	46.77	5.05	44.76	42.23	40.34	60.22	73.58	26.93	86.01	344.52	40.17	37.39	63.77
ZAT3	Cluster-697.54636	XM_015532758.2	88.296	0	0	0	0	42.01	25.72	31.81	0	0	0	25.34	22.55	2.73	0.18	13.73	41.52
NAC55	Cluster-697.26553	KC847232.1	84.758	1.44e-119	3.29	3.77	2.57	0.02	0.54	0.13	2.38	8.72	11	0.21	0.58	1.35	5.47	2.78	0.2
NAC25	Cluster-697.1075	MG099862.1	85.185	4.75e-130	0.49	0.5	1.05	0	0.77	0	1.96	0.79	0.56	0	0.11	0.3	1.56	1.7	0
NAC25	Cluster-697.22090	KC847202.1	82.313	1.79e-138	1.06	1.36	1.46	0.06	0.18	0.06	4.93	5.46	3.67	0	0.27	0.52	3.62	1.7	0.13
homeodomain-leucine zipper	Cluster-697.35759	DQ385540.1	79.73	1.33e-21	7.04	6.61	4.98	0.31	1.36	0.64	9.82	12.33	10.31	0.92	2.18	4.27	10.66	7.61	1.04
homeodomain-leucine zipper	Cluster-697.18177	DQ385538.1	93.069	8.45e-34	17.88	15.22	24.28	0.05	0.7	0.41	10.83	9.55	3.95	0.88	0.25	0	6.05	3.52	0
homeodomain-leucine zipper	Cluster-697.45600	AF233592.1	74.433	2.39e-66	17.39	13.94	21.83	0.1	1.96	0.95	8.34	5.21	4.35	0.86	2.23	1.52	9.91	3.65	0.31
UBC2	Cluster-697.32908	DQ924970.1	82.474	4.26e-40	31.46	37.3	43.01	13.07	32.24	29.59	48.71	60.78	74.86	23.84	35.21	57.87	51.09	35.6	31.66
UBC2	Cluster-697.35102	FJ619049.1	87.139	1.56e-120	99.24	106.56	111.49	102.59	162.3	165.7	121.74	146.34	185.34	165.51	200.34	218.72	119.1	124.48	184.47
UBC2	Cluster-697.34275	HQ640234.1	81.947	2.01e-107	69.03	82.28	81.58	46.04	82.31	85.69	134.3	114.39	113.05	110.55	103.55	136.45	145.6	88.92	92.11
PGI1	Cluster-697.22222	NM_118595.5	80.851	1.56e-67	39.86	60.56	45.74	6.32	46.33	23.37	68.46	39.85	54.97	24.37	34.96	36.33	58.87	46.17	7.09
MSI1	Cluster-697.32215	NM_001247073.2	86.374	3.66e-132	43.55	54.58	42.92	23.28	28.01	24.51	52.65	61.76	52.75	19.79	19.57	29.14	52.88	42.84	31.14
EXL3	Cluster-697.38758	XM_006425336.2	84.046	0	32.86	25.56	19.67	0.52	18.8	19.45	24.21	21.76	16.79	12.78	17.49	57.83	31.95	19.82	5.02
SSG	Cluster-697.27706	XM_006438753.2	89.662	1.27e-170	55.02	55.19	52.16	0	1.06	0.03	46.71	31.22	6.98	0.1	0.2	0.26	18.6	9.35	0
cytochrome P450 716B1	Cluster-697.11124	XM_004140776.3	75.663	2.44e-49	0	0.83	0.67	0	0	0.03	0.04	1.74	1.13	0.1	0.03	0.25	0.03	0.2	0
HGL2	Cluster-697.14316	NM_001327139.1	80.56	0	6.41	6.05	6.66	1.22	2.55	2.23	13.77	26.35	21.91	2.48	4.54	18.93	15.59	11.8	4.46
PIP2 aquaporin	Cluster-697.34227	NM_001281127.1	86.73	9.77e-61	131.67	104.4	176.76	6.02	93.29	32.71	138.05	190.52	285.83	80.5	126.49	259.64	63.35	74.48	46.89
PIP2 aquaporin	Cluster-697.32510	MK084798.1	91.993	0	1721.51	1581.22	1608.96	63.85	535.72	347.58	1738.37	1817.23	1504.7	817.89	823.82	741.41	954.13	588.85	295.17
RS13	Cluster-697.33384	NM_001354117.1	83.215	2.92e-106	113.15	156.3	89.83	2.41	25.29	16.07	222.94	158.73	148.15	21.24	32.56	71.28	156.4	91.5	19
RS13	Cluster-697.28284	XM_044647859.1	89.827	4.75e-168	63.15	74.18	41.85	2.68	10.1	9.04	94.43	63.48	70.34	5.89	14.95	25.58	74.49	43.85	10.45
AL2B7	Cluster-697.38923	XM_006483765.3	88.824	0	29.31	33.15	58.18	13.28	44.57	21.77	21.77	36.16	48.62	30.55	36	58.18	40.95	31.91	27.45
ASOL	Cluster-697.57591	XM_020679754.2	71.053	8.05e-40	0.17	0.79	0.76	1.35	0	0.99	1.99	0.99	0.1	0	0.34	0.96	12.76	7.31	0.49
MUB3	Cluster-697.39259	XM_006479818.3	88.73	0	14.4	17.73	12.42	2.16	14.66	8.02	16.77	27.82	27.56	13.31	15.77	33.29	18.15	17.71	9.3
CPP1	Cluster-697.26191	XM_006466845.2	91.888	0	10.11	13.9	10.57	0.04	2.3	1.1	16.02	15.59	16.55	1.57	2.74	4.8	10.37	5.67	1.88
MSRA	Cluster-697.34542	XM_006439923.2	90.675	1.22e-114	0.05	12.39	18.81	4.44	0.05	24.89	18.74	9.3	0.05	22.03	28.21	0.85	28.79	24.55	0.05
BARW	Cluster-697.30098	XM_012233880.3	84.158	4.53e-48	14.94	52.09	43.93	4.09	75.14	30	77.41	148.42	166.51	37.85	57.46	114.31	19.22	54.84	48.06
UBC36	Cluster-697.28834	XM_006468963.3	97.143	6.79e-97	3.24	2.54	2.98	0.02	0.49	0.68	4.03	5.78	4.61	0.61	1.17	3.13	5.38	2.21	0.5
GSA	Cluster-697.34110	XM_002321692.3	84.063	0	28.57	33.8	24.91	2.58	11.34	7.12	45.79	34.84	42.84	13.8	16.2	22.16	41.1	19.6	7.34
MPK10	Cluster-697.36291	NM_001279298.1	78.037	1.23e-142	40.89	38.33	47.58	6.13	21.47	8.76	33.09	52.09	32.56	35.54	23.87	30.91	42.06	35.48	7.35
MPK10	Cluster-697.58232	XM_015534396.2	82.151	0	0.11	0.06	0.2	1.2	0.89	1.66	0	0.16	0.37	1.42	1.53	0.49	4.79	2.16	2.57
NCPR	Cluster-697.38672	XM_003526503.5	82.519	8.04e-166	23.02	23.9	24.24	18.02	21.99	22.05	26.23	28.64	26.13	19.31	20.48	19.16	18.86	25.13	18.44
SCGT	Cluster-697.11822	NM_001326177.1	85.149	5.24e-21	0.75	0.73	0.82	0	0.04	0.25	2.26	2.24	1.26	0	0.27	0.54	0.93	0.19	0.3
SCGT	Cluster-697.26217	XM_006486968.3	87.227	0	4.46	8.72	8.07	0.6	2.68	2.29	6.35	19.34	49.29	1.89	3.83	8.77	2.59	1.44	2.38
STRAP	Cluster-697.38877	XR_005667285.1	80	7.78e-45	20.34	19.61	19.22	5.06	9.69	9.04	26.59	32.85	28.06	10.49	12.82	20.16	34.46	24.54	10.36
STRAP	Cluster-697.14343	XR_005909142.1	85.427	2.07e-114	5.05	7.99	10.91	14.49	13.53	12.72	12.19	8.91	8.07	9.34	8.49	6.07	21.41	11.46	7.32
PRS7	Cluster-697.36254	NM_001255128.3	87.097	0	61.02	57.42	66.98	9.14	38.05	22.58	70.14	64.29	76.57	35.05	51.07	86.41	64.93	39.78	29.7
PRS7	Cluster-697.36110	XM_045932143.1	86.315	0	124.12	137.95	113.13	12.23	41.82	29.75	113.66	128.76	121.28	62.82	70.23	81.85	77.16	66.39	31.56
VAGT1	Cluster-697.32650	DY650876.1	87.047	7.5e-56	32.63	31.57	42.71	7.39	16.28	19.25	36.03	24.08	37.24	16.66	20.77	32.17	33.36	15.21	10.32
