# Supplementary material for: Identifying Genes Associated with Female Flower Development of Phellodendron amurense Rupr. Using a Transcriptomics Approach
Source: Genes (Basel). 2023 Mar 6;14(3):661. doi: 10.3390/genes14030661 (PMC10048520; doi:10.3390/genes14030661)
Supplement: Supplementary file 1 [file genes-14-00661-s001.zip › Table S4.xlsx]

## Sheet: Table S4
GENE	ID	baseMean	log2FoldChange	pvalue	FDR		Functional classification
FMO1	Cluster-697.46017	59.0374	1.92702	0.0264416	0.048901	↑	A
XPO1A	Cluster-697.33482	904.625	1.395	0.000130493	0.000513608	↑	A
ATPD	Cluster-697.28922	406.102	1.16265	0.00196047	0.00503653	↑	A
ACC2	Cluster-697.30846	2351.85	2.73856	2.95417e-09	2.79055e-08	↑	A
TOZ19	Cluster-697.30074	204.474	2.87276	9.92741e-08	7.52522e-07	↑	A
RPP0W	Cluster-697.32671	3453.73	1.33607	0.0096684	0.0204703	↑	A
SKU5	Cluster-697.31838	568.298	2.57709	4.74898e-08	3.78685e-07	↑	A
exostosin	Cluster-697.32148	163.639	2.52792	0.000178962	0.000665956	↑	A
WRKY21	Cluster-697.17804	96.4298	1.71358	7.66306e-05	0.000311597	↑	A
ABA2	Cluster-697.25122	53.2324	2.72135	2.06641e-05	9.19401e-05	↑	A
PAL3	Cluster-697.34421	7847.32	3.27012	1.25007e-10	1.34657e-09	↑	A
MCM6	Cluster-697.31526	542.371	2.75345	1.19925e-06	7.01278e-06	↑	A
MCM2	Cluster-697.36364	470.248	4.08012	4.57621e-10	4.76236e-09	↑	A
CDC2	Cluster-697.21037	176.425	5.0542	2.46573e-15	5.04653e-14	↑	A
CDC2	Cluster-697.16927	100.779	3.60279	4.52785e-11	5.34634e-10	↑	A
FBP2	Cluster-697.34373	419.587	2.4928	0.000231767	0.000837087	↑	B
SUP	Cluster-697.15962	11.3671	4.96642	0.00027088	0.000955864	↑	B
SUP	Cluster-17990.0	4.73012	4.71412	0.00658939	0.0146061	↑	B
CRY1	Cluster-697.33002	468.243	1.64124	0.000405396	0.00130321	↑	B
PIN1	Cluster-697.43506	73.6226	7.69776	5.73804e-10	5.87192e-09	↑	B
SBP	Cluster-697.40393	240.599	2.48285	5.81018e-07	3.7161e-06	↑	B
SPATULA	Cluster-697.17054	26.452	5.00886	2.32013e-06	1.27193e-05	↑	B
SRS5	Cluster-697.23644	33.7811	4.22159	1.70623e-07	1.21817e-06	↑	B
YABBY2	Cluster-697.34571	690.598	2.82112	1.18111e-09	1.16968e-08	↑	B
YABBY1	Cluster-697.29231	183.425	4.69038	3.75907e-16	8.87718e-15	↑	B
TSO1	Cluster-697.38777	469.01	2.715	8.18754e-06	3.92746e-05	↑	B
SHOOT MERISTEMLESS	Cluster-697.28493	23.6181	2.01034	0.0191657	0.0374769	↑	B
LEUNIG	Cluster-697.30273	993.325	1.13368	0.000748799	0.00217897	↑	B
SEUSS	Cluster-697.35304	963.252	1.80154	5.9867e-06	2.91733e-05	↑	B
AS1	Cluster-697.32674	1846.41	1.90054	1.05507e-05	4.94514e-05	↑	B
PHB	Cluster-697.30996	648.736	5.0177	2.02421e-16	4.97146e-15	↑	B
TOUSLED	Cluster-697.45041	136.882	1.2335	0.00313993	0.00771167	↑	B
receptor-like protein kinase 2	Cluster-15618.0	18.2701	4.54252	9.87766e-05	0.000393824	↑	B
FIL	Cluster-697.34276	102.008	5.57726	4.90835e-11	5.68628e-10	↑	B
AGL11	Cluster-697.35119	120.967	2.69787	2.60317e-05	0.000114989	↑	B
Cytochrome P450 703A2 (C70A2)	Cluster-697.29502	74.0374	5.99481	5.59167e-09	4.97577e-08	↑	B
WOX9	Cluster-697.7790	5.58733	4.95195	0.00192159	0.00497831	↑	B
COL2	Cluster-697.31242	306.077	1.71851	3.99729e-07	2.66776e-06	↑	B
SPL6	Cluster-697.22614	124.287	2.27579	3.28336e-06	1.73098e-05	↑	B
CHC1	Cluster-697.29419	448.197	2.07258	1.40301e-05	6.42871e-05	↑	B
PROLIFERA	Cluster-697.37934	580.335	1.98342	0.00588361	0.0134295	↑	B
H4	Cluster-697.30398	2601.95	1.89446	0.00140595	0.00377203	↑	B
HAG1	Cluster-697.44432	199.198	1.44938	0.000135933	0.000524924	↑	B
HEC3	Cluster-697.25043	5.97731	3.14993	0.0244231	0.0453045	↑	B
GALT2	Cluster-697.20136	18.0482	2.45904	0.00340349	0.00825986	↑	B
GALT2	Cluster-697.33448	267.248	1.7815	9.08943e-06	4.32629e-05	↑	B
MPS1	Cluster-697.25104	75.9859	1.92728	0.00018135	0.000670775	↑	B
NPR2	Cluster-697.29672	201.521	1.05415	0.00319677	0.00781998	↑	B
TGA2.2	Cluster-697.28826	53.4322	2.556	0.000255884	0.000913447	↑	B
WRKY2	Cluster-697.30405	73.2756	1.61361	0.000436738	0.00139665	↑	B
SERK1	Cluster-697.30823	342.305	2.81378	4.32664e-09	3.9067e-08	↑	B
AINTEGUMENTA	Cluster-697.38396	206.467	8.51654	9.23163e-16	2.02436e-14	↑	B
PME	Cluster-697.23634	90.2333	5.58923	2.03795e-13	3.20847e-12	↑	B
RL2	Cluster-697.20612	45.6739	2.7336	0.000167252	0.000630018	↑	B
SPLAYED	Cluster-697.32440	605.162	0.965438	0.00603853	0.0135812	↑	B
MEL1	Cluster-697.39701	34.2112	3.45933	1.82469e-06	1.01851e-05	↑	B
AIL6	Cluster-697.31663	48.6729	1.46939	0.0208162	0.0400663	↑	B
AIL6	Cluster-697.35207	109.474	1.44869	0.00485362	0.0113313	↑	B
APE2	Cluster-697.32738	1223.72	1.57618	1.92757e-05	8.63889e-05	↑	B
CYC2CL	Cluster-697.29622	376.036	2.54088	1.05445e-13	1.70377e-12	↑	B
SUB	Cluster-697.35896	108.204	3.11128	3.32775e-09	3.09582e-08	↑	B
ACR4	Cluster-697.31013	78.7493	3.17506	7.41366e-07	4.55199e-06	↑	B
TSO1	Cluster-697.27105	158.833	2.74748	1.27131e-06	7.36403e-06	↑	B
EXO70A1	Cluster-697.34337	192.212	1.6043	0.000329724	0.00112473	↑	B
ISTL1	Cluster-697.39266	410.237	1.99698	0.00376557	0.0090669	↑	B
MSI4	Cluster-697.34973	777.228	1.91615	1.63775e-07	1.18303e-06	↑	B
MSI4	Cluster-697.22517	229.573	1.72509	0.00492922	0.0114642	↑	B
TCP12	Cluster-19209.0	9.88516	4.7527	0.000759212	0.00218853	↑	B
ATH1	Cluster-697.15696	8.08889	4.3434	0.00330127	0.00804358	↑	B
BAM1	Cluster-697.32814	832.262	3.99308	8.56112e-19	2.50311e-17	↑	B
EMS1	Cluster-697.46139	126.652	2.79734	1.58526e-07	1.15875e-06	↑	B
PIF3	Cluster-697.31255	51.5532	3.09579	4.36602e-07	2.85185e-06	↑	B
bHLH96	Cluster-697.5645	20.3524	2.32897	0.00471841	0.0110577	↑	B
WRKY	Cluster-697.32878	218.749	1.55765	0.00239163	0.00604306	↑	B
PHYB	Cluster-697.30786	409.642	2.17053	3.08387e-06	1.66096e-05	↑	B
BHLH57	Cluster-697.31605	161.119	6.30752	5.89754e-12	7.38998e-11	↑	B
bHLH74	Cluster-697.40441	257.773	1.13955	0.0120897	0.0249936	↑	B
RL1	Cluster-697.32133	208.762	3.70187	0.000300026	0.00103492	↑	B
IF-2	Cluster-697.35627	689.345	1.80529	1.65038e-06	9.38274e-06	↑	B
MET1	Cluster-697.37945	337.202	3.30985	7.1458e-08	5.62503e-07	↑	C
MET1	Cluster-697.28846	257.977	2.28862	2.54085e-06	1.38061e-05	↑	C
ER	Cluster-697.30401	404.106	5.52856	5.8254e-12	7.38998e-11	↑	C
PP2C	Cluster-697.26494	124.09	1.2868	0.00500633	0.011556	↑	C
ZHD1	Cluster-697.28755	79.7022	5.96855	7.26265e-12	8.91854e-11	↑	C
FKF1	Cluster-697.28177	120.747	1.07722	0.0203144	0.0394716	↑	C
H2B	Cluster-697.34253	3218.8	2.1038	2.95429e-05	0.000126848	↑	C
CDC20	Cluster-697.32301	410.603	5.02458	1.98491e-22	8.12488e-21	↑	C
G3P	Cluster-697.30117	2173.5	1.59835	0.00268843	0.00671016	↑	C
G3P	Cluster-697.35386	1882.41	0.838875	0.0202535	0.0394716	↑	C
PLDA1	Cluster-697.33288	4930.59	0.798262	0.011056	0.0231873	↑	C
HMGYA	Cluster-697.28941	64.7628	1.72134	0.0190303	0.0373311	↑	C
DXR	Cluster-697.34907	868.394	1.76487	0.000712032	0.00208185	↑	C
KPYC1	Cluster-697.36547	827.51	1.2484	0.0168503	0.0337007	↑	C
C98A2	Cluster-697.30433	53.4324	2.22043	9.83326e-05	0.000393824	↑	C
RBS	Cluster-697.32768	4977.37	1.89591	0.000369767	0.00122723	↑	C
AAPC	Cluster-697.29590	369.181	1.49727	1.38746e-05	6.40525e-05	↑	C
FL3H	Cluster-697.29828	2772.58	2.64592	3.26023e-08	2.66904e-07	↑	C
F3PH	Cluster-697.27039	551.553	1.82259	0.00106991	0.00299965	↑	C
MYBC	Cluster-697.1240	9.83214	5.76683	8.25313e-05	0.000333383	↑	C
TPS	Cluster-697.40786	200.277	1.72113	0.000352665	0.00118976	↑	C
cellulose synthase A catalytic subunit 7	Cluster-697.36802	206.289	1.85695	9.51462e-07	5.67182e-06	↑	C
ATB51	Cluster-697.38985	149.167	2.01531	0.00383421	0.0091961	↑	C
ATB51	Cluster-697.18253	14.9384	6.3704	4.48132e-06	2.27399e-05	↑	C
C71D11	Cluster-697.29645	339.259	1.67906	0.00418342	0.00991744	↑	C
BASS2	Cluster-697.30159	101.876	1.64289	0.000401896	0.00129876	↑	C
OST48	Cluster-697.37638	1011.82	0.806767	0.00814516	0.017365	↑	C
HMA6	Cluster-697.27332	649.637	3.19068	4.28159e-16	9.73665e-15	↑	C
SQN	Cluster-697.30640	50.791	1.93922	0.000133028	0.000516958	↑	C
ARP7	Cluster-697.34503	357.714	0.841183	0.0139667	0.0285852	↑	C
HD-Zip	Cluster-697.10777	48.4024	2.28319	0.00154402	0.00403417	↑	C
AGO16	Cluster-697.30239	167.779	1.92829	0.000687823	0.0020304	↑	C
PRX2E	Cluster-697.32578	85.1206	3.8294	0.000225847	0.000820534	↑	C
PRX2E	Cluster-697.33239	1169.13	1.27629	0.00514929	0.0118414	↑	C
OST1B	Cluster-697.29134	431.075	1.10254	0.00372498	0.00900449	↑	C
ZTP29	Cluster-697.46950	75.6793	1.44056	0.00723051	0.015743	↑	C
C3H18	Cluster-697.43951	47.1758	1.49479	0.00606868	0.0135992	↑	C
NAC55	Cluster-697.26553	41.5219	2.32216	0.000606059	0.00182412	↑	C
NAC25	Cluster-697.22090	14.2381	1.97903	0.0140226	0.0286042	↑	C
homeodomain-leucine zipper	Cluster-697.35759	58.4602	1.3081	0.00728672	0.0158093	↑	C
homeodomain-leucine zipper	Cluster-697.18177	104.797	4.00482	8.71213e-13	1.24401e-11	↑	C
homeodomain-leucine zipper	Cluster-697.45600	157.019	2.6444	9.78015e-07	5.77405e-06	↑	C
SSG	Cluster-697.27706	411.49	5.99481	6.27385e-11	7.1336e-10	↑	C
RS13	Cluster-697.33384	648.859	1.50883	0.00194481	0.00501728	↑	C
RS13	Cluster-697.28284	435.947	1.27016	0.00281106	0.00695965	↑	C
CPP1	Cluster-697.26191	102.604	1.93546	0.00412878	0.00982586	↑	C
ARF6	Cluster-697.32593	3643.97	1.50168	0.00230017	0.00586018	↑	D
ARF6	Cluster-697.42769	385.887	1.75548	0.00201089	0.00514452	↑	D
ARF6	Cluster-697.43886	209.111	1.21358	0.0173528	0.0342591	↑	D
ARF6	Cluster-697.35295	1058.96	1.5883	6.13711e-07	3.8148e-06	↑	D
TIR1	Cluster-697.30772	803.545	1.80106	5.31138e-06	2.62999e-05	↑	D
ARF5	Cluster-697.22731	93.6386	2.71126	0.000146522	0.000557401	↑	D
ARF5	Cluster-697.23618	44.5537	2.07191	0.00795455	0.0170178	↑	D
ARF3	Cluster-697.33597	465.613	1.51095	0.00640583	0.0143025	↑	D
PIN	Cluster-697.31143	146.121	2.94491	1.55377e-06	8.91603e-06	↑	D
PINOID	Cluster-697.17546	15.4326	2.64961	0.002567	0.00643321	↑	D
22D	Cluster-697.30690	292.245	2.06219	0.000845584	0.00241483	↑	D
IAA14	Cluster-697.28652	307.833	1.23652	0.0240559	0.0447585	↑	D
LAX3	Cluster-697.16141	37.2213	1.91676	0.00921929	0.019587	↑	D
IAA27	Cluster-697.35889	90.1959	8.96492	1.40503e-12	1.91709e-11	↑	D
IAA27	Cluster-697.28734	134.727	3.63491	4.74847e-12	6.20332e-11	↑	D
IAA27	Cluster-697.30173	234.202	3.31709	1.61469e-11	1.94395e-10	↑	D
SAU50	Cluster-15129.0	6.78174	5.23122	0.000996892	0.00280776	↑	D
IAA9	Cluster-697.32719	704.794	3.47955	6.51741e-15	1.25053e-13	↑	D
ARF4	Cluster-697.32368	370.239	5.6138	5.22467e-21	1.88703e-19	↑	D
ARF6	Cluster-697.19517	75.7253	2.02247	1.6089e-05	7.3175e-05	↑	D
GID1C	Cluster-697.37602	518.049	1.25657	0.000754327	0.0021847	↑	D
RGA1	Cluster-697.36113	399.955	1.26105	0.016046	0.0323024	↑	D
SPL16	Cluster-697.34169	1181.25	1.05738	0.0207738	0.0400663	↑	D
PAT1	Cluster-697.39212	162.823	2.55021	0.00132987	0.003613	↑	D
G3OX3	Cluster-697.7706	4.62179	4.67774	0.00599706	0.0135375	↑	D
GI	Cluster-697.36329	132.013	1.15204	0.0180404	0.0355026	↑	D
CRE1	Cluster-697.36708	411.404	4.29896	8.43936e-15	1.52405e-13	↑	D
ARR2	Cluster-697.32055	1623.29	2.01752	8.00283e-07	4.86509e-06	↑	D
AHK3	Cluster-697.32054	2115.73	1.54767	4.36406e-07	2.85185e-06	↑	D
ZHD9	Cluster-697.23136	298.365	2.03252	0.000397803	0.00129233	↑	D
GTE4	Cluster-697.44051	193.729	1.32995	0.00176542	0.00459309	↑	D
ARR12	Cluster-697.42037	52.2014	1.21961	0.00971121	0.0204903	↑	D
ABF2	Cluster-697.34122	150.799	0.93058	0.0227198	0.0429229	↑	D
ALDO3	Cluster-697.36452	25.9825	2.94228	5.51449e-05	0.000227241	↑	D
ALDO3	Cluster-697.50583	21.3073	1.98726	0.0112156	0.023423	↑	D
FAD8	Cluster-697.29862	252.974	1.71976	0.000275157	0.000965406	↑	D
AOS	Cluster-697.37386	137.177	1.72954	0.0110649	0.0231873	↑	D
ETR1	Cluster-697.36833	479.017	1.85543	0.000108456	0.000429627	↑	D
AIL5	Cluster-697.24348	108.28	9.22837	3.8891e-13	5.68549e-12	↑	D
ESR2	Cluster-697.26525	73.9208	8.67744	8.3544e-11	9.32655e-10	↑	D
ERF034	Cluster-697.7657	22.0606	2.44567	0.00124271	0.00339121	↑	D
BRI1	Cluster-697.32816	1554.09	1.89326	0.00044294	0.00140915	↑	D
WAT1	Cluster-697.36883	64.3567	1.33693	0.0172104	0.0340878	↑	D
CRF4	Cluster-697.20244	51.8597	4.20422	8.28135e-08	6.43639e-07	↑	D
HISTONE H1	Cluster-697.34047	2628.46	1.73887	0.000262923	0.000933149	↑	D
HISTONE H1	Cluster-697.27602	321.054	4.4998	9.77819e-13	1.3645e-11	↑	D
CHRC	Cluster-697.34612	847.143	1.14567	0.0155747	0.0314568	↑	D
GDP-mannose 3,5-epimerase 2	Cluster-697.31084	8907.9	-2.68328	0.000255822	0.000913447	↓	A
KLCR2	Cluster-697.16992	77.1513	-1.49397	0.0119056	0.0247798	↓	A
Y4598	Cluster-697.22419	1132.17	-2.48284	0.000544801	0.00167254	↓	A
ACS2	Cluster-697.34490	2210.53	-1.29816	0.0224883	0.0426168	↓	A
GLOBOSA	Cluster-697.5854	27.8538	-1.93756	0.0204398	0.03959	↓	A
SKU5	Cluster-697.39656	361.2	-2.72757	0.000172472	0.000645718	↓	A
FMO4	Cluster-697.26874	454.166	-1.56951	0.000144795	0.000555652	↓	A
GAST1	Cluster-697.25758	107.791	-2.4217	2.90886e-07	1.98449e-06	↓	A
GPAT3	Cluster-697.60949	20.784	-6.2754	5.98497e-07	3.78842e-06	↓	A
FMO3	Cluster-697.22227	16026.3	-7.04605	3.37912e-25	1.88616e-23	↓	A
CDC2	Cluster-697.33936	4051.55	-3.04531	5.68828e-06	2.79408e-05	↓	A
MADS9	Cluster-697.55012	530.775	-8.68103	4.24102e-24	1.85999e-22	↓	B
CCR2	Cluster-697.26368	262.022	-1.41903	0.00117887	0.00324585	↓	B
CLC-C	Cluster-697.34249	4522.58	-3.60624	2.23126e-06	1.23423e-05	↓	B
CEN1	Cluster-697.27900	471.543	-1.7553	0.00405356	0.00968437	↓	B
WEE1	Cluster-697.12452	159.191	-1.69849	0.00144997	0.00385404	↓	B
TM6-2	Cluster-697.28452	1062.95	-1.2484	0.0128589	0.0264059	↓	B
AGL104	Cluster-697.6659	2746.13	-15.8627	4.76529e-27	3.25098e-25	↓	B
R2R3-MYB	Cluster-697.23348	847.039	-2.53905	9.2222e-08	7.07804e-07	↓	B
ZTL2	Cluster-697.34929	1648.89	-2.55014	0.000328365	0.00112473	↓	B
AMS	Cluster-697.31921	926.092	-1.43749	0.0208977	0.0400975	↓	B
METK3	Cluster-697.39309	162.612	-1.81285	0.00793253	0.0170178	↓	B
METK3	Cluster-697.32319	4071.06	-1.00788	0.0141458	0.02876	↓	B
MYBS3	Cluster-697.30780	1524.52	-4.37611	2.94159e-13	4.40521e-12	↓	B
MAMYB	Cluster-697.28246	1039.6	-2.856	4.95917e-06	2.48824e-05	↓	B
AFC2	Cluster-697.33643	1874.95	-1.49293	3.40798e-05	0.00014431	↓	B
AFC2	Cluster-697.34969	438.56	-2.03374	2.84514e-07	1.96282e-06	↓	B
GNL2	Cluster-697.6597	1627.91	-15.1079	4.69439e-25	2.40196e-23	↓	B
MAN1	Cluster-697.34392	4304.27	-4.15779	2.91782e-08	2.421e-07	↓	B
CKA2	Cluster-697.37095	1575.89	-1.01877	0.017113	0.0340045	↓	B
FAB1B	Cluster-697.40637	6091.48	-6.02516	4.64771e-15	9.20547e-14	↓	B
FES1	Cluster-697.33805	669.995	-0.993926	0.00423277	0.00999584	↓	B
CINV1	Cluster-697.34064	2869.89	-2.63125	1.90334e-05	8.59301e-05	↓	B
C4	Cluster-697.38775	622.686	-2.88236	2.84292e-05	0.000123798	↓	B
C4	Cluster-697.9037	70.7907	-3.25944	6.1509e-07	3.8148e-06	↓	B
APY1	Cluster-697.42173	805.323	-1.81763	0.000866718	0.00246373	↓	B
A6	Cluster-697.4917	181.739	-6.42907	2.7321e-14	4.65975e-13	↓	B
A6	Cluster-697.35148	906.451	-2.06475	0.00674209	0.0148374	↓	B
A6	Cluster-697.26399	678.362	-0.931045	0.021373	0.0408817	↓	B
WRKY2	Cluster-697.32823	1834.48	-1.99914	0.000204249	0.00075095	↓	B
WRKY2	Cluster-697.22284	294.33	-1.3319	0.00250326	0.00629918	↓	B
WRKY4	Cluster-697.23670	15126.2	-6.79842	2.16776e-24	1.02385e-22	↓	B
WRKY4	Cluster-697.21785	333.374	-1.29584	0.00595422	0.0135193	↓	B
CMTA2	Cluster-697.31395	1059.78	-2.01521	0.0023346	0.00592332	↓	B
MYB108	Cluster-697.11414	69.8709	-2.59201	3.82216e-06	1.9721e-05	↓	B
TPD1	Cluster-697.5873	20.3541	-3.17491	0.000281181	0.000980937	↓	B
CSLD1	Cluster-697.48558	132.227	-1.60635	0.000359266	0.00120541	↓	B
CSLD1	Cluster-697.26956	11376.1	-6.10858	7.79652e-15	1.45063e-13	↓	B
CDPKO	Cluster-697.7289	23067.9	-12.8727	2.5921e-54	7.95776e-52	↓	B
GAUTE	Cluster-697.27605	884.624	-2.28636	0.0005421	0.00167254	↓	B
CALS5	Cluster-697.36514	68568.1	-9.49395	4.76813e-40	5.85527e-38	↓	B
CHX19	Cluster-697.7637	49.6715	-1.42229	0.0119676	0.0248246	↓	B
SULTR	Cluster-697.40959	477.481	-1.72525	0.00037498	0.00123784	↓	B
APG	Cluster-697.45847	69352.8	-10.0811	1.60168e-30	1.22929e-28	↓	B
JOL	Cluster-697.5287	7.86494	-7.37353	0.000530185	0.00164411	↓	B
FD	Cluster-697.11845	383.897	-8.57092	1.6304e-19	5.00533e-18	↓	B
MAC1	Cluster-697.42034	1030.59	-2.63428	3.56944e-05	0.000149091	↓	B
HXK5	Cluster-697.40281	837.463	-3.09342	1.0078e-05	4.75993e-05	↓	B
RAD23b	Cluster-697.37695	684.066	-1.32994	0.0224455	0.0426168	↓	B
FHA2	Cluster-697.31581	551.343	-1.97257	0.000450559	0.001426	↓	B
TFIID	Cluster-697.29824	367.069	-1.95711	0.0014412	0.00384738	↓	B
BAM2	Cluster-697.35601	179833	-5.22897	9.79289e-15	1.71795e-13	↓	B
PIP5K	Cluster-697.29335	691.552	-2.03998	0.000380258	0.00124191	↓	B
CEP1	Cluster-697.34031	6340.16	-1.08591	0.0011892	0.00325969	↓	B
LIM2	Cluster-697.56763	48.5024	-8.1555	5.7344e-09	5.02989e-08	↓	B
EXO70A1	Cluster-697.35840	2145.64	-1.51386	0.00289518	0.00713912	↓	B
LIP5	Cluster-697.30345	484.176	-1.1704	0.00071183	0.00208185	↓	B
AGL12	Cluster-697.9184	11.4266	-2.49464	0.00765194	0.0165433	↓	B
ARAD1	Cluster-697.7694	73.3626	-2.1922	0.00773895	0.0166727	↓	B
GDSL	Cluster-697.4565	15.226	-4.14379	0.000500947	0.00156252	↓	B
ATH1	Cluster-697.34896	2131.87	-3.17466	3.43967e-06	1.78979e-05	↓	B
BAM1	Cluster-697.36978	498.477	-1.53102	0.00112746	0.0031183	↓	B
MMD1	Cluster-697.60796	9.60043	-7.63724	4.98458e-06	2.48824e-05	↓	B
WRKY	Cluster-697.11358	48.0676	-1.72103	0.00140683	0.00377203	↓	B
ELF4	Cluster-697.17349	307.545	-1.87218	0.000562338	0.00170928	↓	B
IF-2	Cluster-697.23881	1783.7	-2.08719	0.000554732	0.00169456	↓	B
ATXR6	Cluster-697.14656	463.933	-4.06898	2.93868e-05	0.000126848	↓	C
SUVR4	Cluster-697.36157	515.331	-2.0885	0.00111047	0.00308521	↓	C
PP2C	Cluster-697.27550	562.608	-1.1979	0.000362355	0.00120916	↓	C
SNF1-related protein kinase	Cluster-7289.1	4.09514	-6.38956	0.000642254	0.00191429	↓	C
FLD	Cluster-697.29334	1196.8	-2.99516	8.03283e-06	3.88359e-05	↓	C
anion-transporting ATPase	Cluster-697.33581	520.286	-1.04732	0.0167122	0.0335337	↓	C
protein kinase	Cluster-697.28978	2997.78	-4.4473	1.39603e-09	1.33932e-08	↓	C
hypersensitive-induced response protein	Cluster-697.32436	2610.56	-1.61717	0.000282793	0.000980987	↓	C
ASHR3	Cluster-697.42099	410.285	-2.12779	2.51239e-07	1.75296e-06	↓	C
HMG-CoA	Cluster-697.31102	11659.9	-4.3809	3.62563e-12	4.83943e-11	↓	C
HMG-CoA	Cluster-697.21830	82.2738	-1.8534	3.53127e-05	0.000148507	↓	C
CCOAMT	Cluster-697.21942	514.826	-1.39714	0.012207	0.0251513	↓	C
ACT3	Cluster-697.34057	12741.4	-3.52715	1.5092e-07	1.11644e-06	↓	C
PLDA1	Cluster-697.38803	266.31	-1.844	0.000484421	0.00152531	↓	C
CDKF4	Cluster-4133.0	138.71	-3.03137	1.38397e-07	1.03629e-06	↓	C
CDKF4	Cluster-697.37797	3363.06	-2.66567	1.81066e-06	1.01851e-05	↓	C
ZIP8	Cluster-697.6245	21.3197	-3.53	2.7357e-05	0.00011998	↓	C
LAR	Cluster-697.34805	1558.95	-1.42014	0.0014753	0.00390447	↓	C
GOLS2	Cluster-697.27156	516.378	-1.59904	0.00573588	0.0131412	↓	C
IBS1	Cluster-697.36176	3762.92	-4.51315	2.56129e-10	2.71144e-09	↓	C
IBS1	Cluster-697.46453	22470.2	-10.517	4.06971e-52	8.32934e-50	↓	C
MYB111	Cluster-697.51423	38.6275	-2.87678	1.26724e-05	5.89457e-05	↓	C
PPO	Cluster-697.52706	87.6854	-2.18184	0.0148782	0.0301493	↓	C
STP14	Cluster-697.40854	18112.8	-6.38364	1.38245e-19	4.4675e-18	↓	C
STP14	Cluster-697.54359	29617	-14.7532	2.53464e-64	1.55627e-61	↓	C
AB10C	Cluster-697.18834	455.089	-1.42441	0.00500044	0.011556	↓	C
AB10C	Cluster-697.26887	1182.63	-1.43738	0.000793334	0.0022762	↓	C
BSPA	Cluster-11019.0	4.76894	-6.62444	0.0236091	0.0440607	↓	C
BSPA	Cluster-697.28010	1280.48	-2.18076	7.40653e-09	6.40508e-08	↓	C
RAN1	Cluster-697.39894	2351.03	-3.10176	4.3707e-08	3.53106e-07	↓	C
CWINV	Cluster-697.14455	5255.56	-8.54859	1.74244e-35	1.7831e-33	↓	C
TPP	Cluster-697.35322	5315.25	-2.04945	8.04821e-09	6.86333e-08	↓	C
endoglucanase	Cluster-697.36652	141.859	-3.85339	8.52809e-11	9.35044e-10	↓	C
cellulose synthase A catalytic subunit 7	Cluster-697.7539	328.067	-6.04934	5.37263e-34	4.71256e-32	↓	C
PEI	Cluster-697.7292	26297.9	-19.1228	1.45984e-40	2.24086e-38	↓	C
PEL	Cluster-697.37948	295.245	-3.47717	0.000220491	0.000805842	↓	C
GGAP2	Cluster-697.32834	36670.5	-3.23968	3.33669e-07	2.25135e-06	↓	C
RKF	Cluster-697.41449	348.189	-1.43346	0.0232382	0.0435008	↓	C
V-type proton ATPase subunit G1	Cluster-697.6689	210.622	-12.15	1.90167e-16	4.86512e-15	↓	C
ACA9	Cluster-697.31656	30367.9	-4.19085	1.28802e-09	1.2553e-08	↓	C
ACA9	Cluster-697.10917	30.1108	-3.66316	4.21754e-09	3.86503e-08	↓	C
CysEP	Cluster-697.39306	591.926	-4.03584	1.74781e-15	3.70054e-14	↓	C
ACA9	Cluster-697.22247	567.391	-3.09322	4.189e-06	2.14337e-05	↓	C
AB2E	Cluster-697.35457	8256.95	-3.46144	5.52515e-07	3.57099e-06	↓	C
COPT5	Cluster-697.30286	408.562	-2.95535	3.28147e-06	1.73098e-05	↓	C
C3H18	Cluster-697.54621	401.606	-7.73444	1.22926e-19	4.19314e-18	↓	C
C2GR2	Cluster-697.17787	647.823	-2.18719	8.49137e-07	5.11147e-06	↓	C
GST	Cluster-697.35254	1606.25	-1.2787	0.0170485	0.0339863	↓	C
CER3	Cluster-697.33547	1202.98	-1.3651	0.00651761	0.0144993	↓	C
ZAT3	Cluster-697.54636	766.768	-14.0204	5.29594e-22	2.03232e-20	↓	C
UBC2	Cluster-697.32908	1583.08	-1.34642	0.000594004	0.00179664	↓	C
UBC2	Cluster-697.35102	4604.81	-2.52677	2.44678e-07	1.72681e-06	↓	C
UBC2	Cluster-697.34275	2745.13	-1.9117	3.33704e-05	0.000142288	↓	C
MSI1	Cluster-697.32215	2134.31	-1.3253	0.0231009	0.0433761	↓	C
AL2B7	Cluster-697.38923	1234.28	-1.25241	0.00443828	0.010441	↓	C
ASOL	Cluster-697.57591	17.79	-3.16595	0.022428	0.0426168	↓	C
MPK10	Cluster-697.58232	29.2956	-5.59552	1.2984e-08	1.09208e-07	↓	C
NCPR	Cluster-697.38672	1628.4	-1.99965	0.000352097	0.00118976	↓	C
STRAP	Cluster-697.14343	903.427	-3.10817	3.29844e-06	1.73098e-05	↓	C
CTD	Cluster-697.45011	703.091	-1.70558	0.00683021	0.0149777	↓	D
AX22D	Cluster-697.6349	56.8183	-4.98911	2.11927e-17	5.65753e-16	↓	D
AX22D	Cluster-697.28785	132.137	-1.85305	0.000672989	0.00199621	↓	D
ARR6	Cluster-697.28044	348.127	-1.53277	0.000147067	0.000557401	↓	D
ARR9	Cluster-697.60341	159.003	-5.58622	2.54683e-13	3.90938e-12	↓	D
ABF2	Cluster-697.36630	2281.38	-2.17375	0.000956721	0.00270704	↓	D
ABA 8 hydroxylase 1	Cluster-697.11672	59.9408	-2.49367	0.00150035	0.00395372	↓	D
BEN1	Cluster-4559.0	153.42	-11.7004	0.00275005	0.00683617	↓	D
SAP11	Cluster-697.28971	979.612	-5.26757	5.79315e-14	9.6135e-13	↓	D
ABAH1	Cluster-697.11159	243.39	-3.86248	2.72189e-18	7.59654e-17	↓	D
CAR4	Cluster-697.25924	13984.9	-7.60373	7.94622e-27	4.87898e-25	↓	D
CYP707A2	Cluster-697.19600	6.89271	-2.86775	0.023101	0.0433761	↓	D
2ABB	Cluster-697.39967	834.692	-1.91692	0.00135198	0.00365691	↓	D
KING1	Cluster-697.38531	1413.45	-1.99021	0.00596698	0.0135193	↓	D
NAC72	Cluster-697.41205	2706.89	-1.5307	0.000377611	0.00123986	↓	D
ACO	Cluster-697.32941	6723.04	-1.52716	0.00661603	0.0146124	↓	D
ERF110	Cluster-697.50746	537.621	-1.94717	0.000132832	0.000516958	↓	D
ERF109	Cluster-5568.0	5.59748	-6.97668	5.85921e-05	0.000239837	↓	D
EREBP9	Cluster-697.31744	1023.9	-2.52257	0.000501331	0.00156252	↓	D
LOX4	Cluster-697.32367	5615.55	-1.56343	0.00151803	0.00398321	↓	D
PYL3	Cluster-697.25856	274.52	-1.65954	0.00110341	0.00307951	↓	D
APT	Cluster-697.41493	178.872	-0.951066	0.0068841	0.0150421	↓	D
CKX7	Cluster-697.34354	2339.48	-2.01707	0.000611335	0.00183102	↓	D
BES1	Cluster-697.44786	2126.19	-2.49576	4.49184e-05	0.000186351	↓	D
EIL1	Cluster-697.33608	8563.74	-4.83956	9.82803e-10	9.89247e-09	↓	D
Table note: "↑" and "↓"mean up-regulated and down-regulated genes in F compared with M, respectively.
