# Supplementary material for: Identifying Genes Associated with Female Flower Development of Phellodendron amurense Rupr. Using a Transcriptomics Approach
Source: Genes (Basel). 2023 Mar 6;14(3):661. doi: 10.3390/genes14030661 (PMC10048520; doi:10.3390/genes14030661)
Supplement: Supplementary file 1 [file genes-14-00661-s001.zip › Table S5.xlsx]

## Sheet: Table S5
Gene	ID	baseMean	log2FoldChange	pvalue	padj		Functional classification
ATPD	Cluster-697.28922	699.595	1.23996	0.00451053	0.0110094	↑	A
TOZ19	Cluster-697.30074	370.813	1.89502	0.000154338	0.00057684	↑	A
RPP0W	Cluster-697.32671	4343.89	1.60455	1.03675e-08	8.15761e-08	↑	A
exostosin	Cluster-697.32148	325.724	2.15156	2.72099e-08	2.00883e-07	↑	A
YABBY3	Cluster-697.32888	413.825	1.04992	0.00655906	0.0153216	↑	A
PAL3	Cluster-697.34421	4397.43	1.01068	0.0100262	0.0225402	↑	A
ABA2	Cluster-697.25122	108.645	3.29679	0.000322954	0.00109731	↑	A
MCM6	Cluster-697.31526	305.281	1.54842	0.00443475	0.0108688	↑	A
WRKY21	Cluster-697.17804	184.35	0.808379	0.0164936	0.0347294	↑	A
MCM2	Cluster-697.36364	377.773	1.66396	4.35942e-05	0.000181037	↑	A
HUA1	Cluster-697.25471	434.83	0.787884	0.0241737	0.0488375	↑	A
CDC2	Cluster-697.21037	130.102	4.96382	2.34449e-08	1.77469e-07	↑	A
CDC2	Cluster-697.16927	68.1864	5.16862	3.07511e-11	4.08648e-10	↑	A
FBP2	Cluster-697.34373	914.095	3.22609	1.25226e-24	6.24043e-23	↑	B
SUP	Cluster-697.15962	29.519	6.93507	2.28058e-07	1.51532e-06	↑	B
SUP	Cluster-17990.0	7.12484	5.85802	0.000821827	0.00244504	↑	B
CRY1	Cluster-697.33002	820.633	1.06184	0.000935122	0.00272782	↑	B
PIN1	Cluster-697.43506	68.298	5.86115	6.41577e-11	7.81701e-10	↑	B
SBP	Cluster-697.40393	459.372	3.74667	1.94532e-15	4.84709e-14	↑	B
SPATULA	Cluster-697.17054	26.0224	3.39088	0.000279937	0.000962082	↑	B
WEE1	Cluster-697.12452	46.4363	2.14926	0.00984724	0.0222213	↑	B
KANT6	Cluster-697.41273	31.1438	3.4797	0.00150625	0.00420907	↑	B
SRS5	Cluster-697.23644	56.356	4.41987	1.8345e-05	8.24834e-05	↑	B
YABBY1	Cluster-697.29231	173.252	2.31248	4.18517e-05	0.000175016	↑	B
YABBY2	Cluster-697.34571	863.415	2.37259	4.50735e-12	6.73848e-11	↑	B
AGL65	Cluster-697.32830	1521.51	0.983601	0.00036009	0.00120974	↑	B
TSO1	Cluster-697.38777	268.083	3.59391	7.36814e-15	1.46872e-13	↑	B
SEUSS	Cluster-697.35304	2011.86	1.09946	0.000919873	0.00269649	↑	B
AS1	Cluster-697.32674	1902.65	1.88598	1.36511e-06	7.92558e-06	↑	B
PHB	Cluster-697.30996	401.619	3.15776	6.58626e-09	5.39532e-08	↑	B
receptor-like protein kinase 2	Cluster-15618.0	31.9574	4.01006	0.000112159	0.000438372	↑	B
FIL	Cluster-697.34276	82.4628	5.53175	2.17464e-09	1.88469e-08	↑	B
PEX10	Cluster-697.33834	284.563	0.742708	0.0136479	0.0297862	↑	B
AGL11	Cluster-697.35119	238.517	2.71456	3.2302e-17	1.01666e-15	↑	B
TKPR1	Cluster-697.17994	17.1184	4.69715	0.00206413	0.0055853	↑	B
Cytochrome P450 703A2 (C70A2)	Cluster-697.29502	49.8118	5.24685	1.48876e-05	7.06569e-05	↑	B
WOX9	Cluster-697.7790	24.122	5.6894	5.32757e-06	2.74645e-05	↑	B
COL2	Cluster-697.31242	543.527	1.76439	5.94752e-06	2.98875e-05	↑	B
SPL6	Cluster-697.22614	209.787	2.19431	0.00233896	0.00613463	↑	B
PROLIFERA	Cluster-697.37934	305.692	1.72233	0.00231865	0.00613463	↑	B
FIE	Cluster-697.31368	274.414	1.02697	0.0167298	0.0351033	↑	B
H4	Cluster-697.30398	2009	2.01258	0.000259497	0.000902206	↑	B
HAG1	Cluster-697.44432	340.567	0.839748	0.00332994	0.00833182	↑	B
HEC3	Cluster-697.25043	22.1553	2.15436	0.00356039	0.00887131	↑	B
GALT2	Cluster-697.33448	398.781	0.818503	0.00614746	0.014588	↑	B
NEDD1	Cluster-697.40037	375.66	1.16142	0.000390225	0.00128925	↑	B
MPS1	Cluster-697.25104	181.775	1.76379	0.000405892	0.00133365	↑	B
MPS1	Cluster-697.37773	280.467	2.12519	3.45733e-12	5.30124e-11	↑	B
TGA2.2	Cluster-697.28826	65.579	2.38428	4.11115e-05	0.000173132	↑	B
WRKY2	Cluster-697.29066	339.376	1.66795	0.00215756	0.00573432	↑	B
WRKY2	Cluster-697.30405	150.499	1.93625	8.86401e-05	0.000351038	↑	B
CBP60B	Cluster-697.28801	246.427	0.928433	0.00297925	0.00754913	↑	B
SERK1	Cluster-697.30823	386.071	1.00093	0.000545067	0.00171239	↑	B
HSP81-3	Cluster-697.32996	5302.52	1.73816	2.88463e-12	4.5395e-11	↑	B
RPK2	Cluster-697.27633	288.762	0.765949	0.0135769	0.02974	↑	B
AINTEGUMENTA	Cluster-697.38396	144.689	4.35289	7.07544e-07	4.18922e-06	↑	B
PME	Cluster-697.23634	86.6326	5.53046	2.21369e-11	3.00861e-10	↑	B
RL2	Cluster-697.20612	43.492	2.28308	0.00091791	0.00269649	↑	B
HB4	Cluster-697.31186	128.035	1.92838	0.000132996	0.00050564	↑	B
MEL1	Cluster-697.39701	37.974	2.17059	0.00158248	0.00438113	↑	B
AIL6	Cluster-697.31663	71.3726	2.27712	4.04735e-07	2.5748e-06	↑	B
AIL6	Cluster-697.35207	154.222	2.1203	0.000177158	0.000653954	↑	B
APE2	Cluster-697.32738	2319.67	1.24704	0.00440531	0.010841	↑	B
CYC2CL	Cluster-697.29622	487.056	1.52388	0.000224864	0.000790992	↑	B
CYC2CL	Cluster-697.13296	147.196	7.7907	1.21927e-08	9.46913e-08	↑	B
TSO1	Cluster-697.27105	102.993	2.85456	6.12504e-06	3.05231e-05	↑	B
ISTL1	Cluster-697.39266	445.988	3.13639	2.56631e-08	1.91832e-07	↑	B
DCL	Cluster-697.28389	302.833	0.679339	0.0159954	0.0341617	↑	B
SEP1	Cluster-697.35999	68.9489	1.30403	0.0224457	0.0456548	↑	B
MSI4	Cluster-697.34973	1307.98	0.84753	0.016487	0.0347294	↑	B
MSI4	Cluster-697.22517	154.376	2.61257	1.70769e-07	1.17379e-06	↑	B
ATH1	Cluster-697.15696	29.0788	6.01596	1.5684e-06	9.01829e-06	↑	B
BAM1	Cluster-697.32814	758.939	2.5477	3.87996e-09	3.26791e-08	↑	B
EMS1	Cluster-697.46139	173.216	1.16791	0.0191714	0.0395328	↑	B
PIF3	Cluster-697.31255	96.9265	1.58433	0.000191006	0.000694558	↑	B
MYB61	Cluster-697.36268	224.525	2.25636	3.64208e-11	4.7347e-10	↑	B
BHLH57	Cluster-697.31605	98.2424	7.7884	4.43554e-10	4.27815e-09	↑	B
RL1	Cluster-697.32133	217.573	3.12735	1.98064e-05	8.83897e-05	↑	B
MET1	Cluster-697.37945	153.393	2.76708	5.47111e-05	0.000222566	↑	C
MET1	Cluster-697.28846	509.645	2.18142	1.70984e-05	7.92624e-05	↑	C
ER	Cluster-697.30401	475.21	4.59612	3.94039e-34	3.92726e-32	↑	C
DNA helicase 2 subunit KU80	Cluster-697.18745	278.947	2.07835	2.5306e-06	1.37573e-05	↑	C
ZHD1	Cluster-697.28755	107.071	6.60282	1.39812e-16	3.9813e-15	↑	C
TT4	Cluster-697.33707	1054.16	3.47127	9.13269e-31	7.80193e-29	↑	C
H2B	Cluster-697.34253	2509.26	1.26508	0.000562052	0.00174149	↑	C
CDC20	Cluster-697.32301	671.307	4.82061	1.80975e-36	3.60743e-34	↑	C
HMGYA	Cluster-697.28941	47.6063	1.80258	0.0146002	0.0314062	↑	C
KPYC1	Cluster-697.36547	926.455	1.80653	3.64483e-07	2.34366e-06	↑	C
RBS	Cluster-697.32768	11422.3	1.98383	0.000241302	0.00084385	↑	C
AAPC	Cluster-697.29590	645.853	1.66615	9.15326e-11	1.07293e-09	↑	C
F3PH	Cluster-697.27039	606.058	1.09325	0.00481357	0.0116539	↑	C
GOLS2	Cluster-697.31221	53.6513	1.58624	0.00209811	0.00565165	↑	C
MYBC	Cluster-697.1240	22.3779	5.09012	1.7985e-05	8.14776e-05	↑	C
SUC2	Cluster-697.7980	40.0088	3.14944	2.24939e-06	1.24549e-05	↑	C
TPS	Cluster-697.40786	190.728	1.62824	0.000159011	0.000590613	↑	C
cellulose synthase A catalytic subunit 7	Cluster-697.36802	294.801	2.07748	2.08477e-06	1.17613e-05	↑	C
At2g39730	Cluster-697.46522	204.396	1.00464	0.0228059	0.0462302	↑	C
ATB51	Cluster-697.38985	210.592	1.6331	0.0113077	0.0252313	↑	C
ATB51	Cluster-697.18253	23.9177	4.15512	9.54378e-05	0.000375472	↑	C
C71D11	Cluster-697.29645	425.884	2.28235	2.10026e-08	1.6102e-07	↑	C
BASS2	Cluster-697.30159	155.339	1.01354	0.00199392	0.00544459	↑	C
HMA6	Cluster-697.27332	452.445	2.17311	1.28317e-15	3.33624e-14	↑	C
AGO16	Cluster-697.30239	115.05	3.00627	8.58916e-09	6.84842e-08	↑	C
PRX2E	Cluster-697.32578	153.58	1.02228	0.0143958	0.0311908	↑	C
NAC55	Cluster-697.26553	126.118	2.56339	0.000490186	0.00157597	↑	C
NAC25	Cluster-697.22090	60.4163	3.41243	8.81104e-05	0.000351038	↑	C
homeodomain-leucine zipper	Cluster-697.35759	136.163	1.34013	0.00819637	0.0187078	↑	C
homeodomain-leucine zipper	Cluster-697.18177	63.7837	3.36012	0.00235578	0.00615177	↑	C
SSG	Cluster-697.27706	299.13	6.4057	6.31227e-16	1.71579e-14	↑	C
RS13	Cluster-697.33384	1351.83	1.29003	0.00277638	0.00709519	↑	C
RS13	Cluster-697.28284	718.735	1.50916	0.00157874	0.00438113	↑	C
CPP1	Cluster-697.26191	208.397	1.58016	5.08355e-05	0.000209652	↑	C
ARF6	Cluster-697.35295	1749.08	1.50984	7.41419e-09	5.99147e-08	↑	D
ARF5	Cluster-697.22731	110.685	1.00847	0.00663733	0.0154441	↑	D
ARF3	Cluster-697.33597	1080.75	1.32267	7.08577e-06	3.47319e-05	↑	D
PIN	Cluster-697.31143	107.886	3.17862	3.60921e-06	1.89325e-05	↑	D
22D	Cluster-697.30690	502.924	1.55249	0.00783472	0.0180198	↑	D
IAA14	Cluster-697.28652	331.857	0.988487	0.000130946	0.000501959	↑	D
IAA27	Cluster-697.35889	135.962	5.70548	5.20462e-11	6.48409e-10	↑	D
IAA27	Cluster-697.28734	286.309	3.80382	6.92204e-24	3.18414e-22	↑	D
IAA27	Cluster-697.30173	408.953	4.68587	1.02002e-41	3.04987e-39	↑	D
TPR1	Cluster-697.38752	271.493	1.22076	0.00624523	0.0147615	↑	D
IAA9	Cluster-697.32719	1050.39	2.60884	1.68491e-29	1.25947e-27	↑	D
ARF4	Cluster-697.32368	458.199	3.51137	8.99027e-07	5.27077e-06	↑	D
ARF6	Cluster-697.19517	221.69	2.97063	1.67422e-09	1.4943e-08	↑	D
PAT1	Cluster-697.39212	362.285	1.70552	1.85113e-06	1.05426e-05	↑	D
CRE1	Cluster-697.36708	238.749	2.44573	2.98389e-10	2.97394e-09	↑	D
ARR2	Cluster-697.32055	3113.08	1.44815	6.33875e-07	3.8106e-06	↑	D
AHK3	Cluster-697.32054	4277.48	1.36334	3.01992e-05	0.000131818	↑	D
GTE4	Cluster-697.44051	140.872	1.8837	5.46846e-05	0.000222566	↑	D
ARR12	Cluster-697.42037	130.484	2.13362	5.32563e-07	3.24972e-06	↑	D
ABA 8 hydroxylase 1	Cluster-697.11672	57.307	2.65555	0.0184084	0.038223	↑	D
ABAH2	Cluster-697.48452	48.417	3.47217	0.00538158	0.0129244	↑	D
BIM1	Cluster-697.35859	216.728	1.19477	0.000559479	0.00174149	↑	D
ERF003	Cluster-697.15107	37.9542	2.7013	3.76217e-05	0.000159559	↑	D
AIL5	Cluster-697.24348	161.506	10.3597	3.47108e-14	6.29002e-13	↑	D
ESR2	Cluster-697.26525	78.2347	9.31378	1.95018e-11	2.71211e-10	↑	D
KING1	Cluster-697.38531	928.792	0.929552	0.0189659	0.0392443	↑	D
CRF4	Cluster-697.20244	70.0347	5.49791	1.7367e-13	2.96727e-12	↑	D
HISTONE H1	Cluster-697.34047	2134.88	0.97244	0.00747101	0.0172497	↑	D
HISTONE H1	Cluster-697.27602	516.971	3.33342	1.18187e-10	1.28501e-09	↑	D
CHRC	Cluster-697.34612	1588.13	1.29761	5.55154e-08	3.90567e-07	↑	D
KLCR2	Cluster-697.16992	224.968	-2.26617	0.00246983	0.00639375	↓	A
Y4598	Cluster-697.22419	610.693	-1.46042	0.000373474	0.00124344	↓	A
PI	Cluster-697.34251	876.107	-1.4505	0.000570553	0.00175871	↓	A
BAT1	Cluster-697.23209	827.992	-1.78724	0.0128931	0.0283458	↓	A
BAT1	Cluster-697.20682	484.986	-1.95964	0.000787369	0.00236606	↓	A
GAST1	Cluster-697.25758	93.738	-2.73789	4.9874e-10	4.6601e-09	↓	A
GPAT3	Cluster-697.60949	19.0257	-2.92752	0.0164709	0.0347294	↓	A
GIN1	Cluster-697.36639	2077.14	-1.60636	2.4825e-05	0.000109157	↓	A
FMO3	Cluster-697.22227	4836.4	-4.81717	3.82454e-18	1.2706e-16	↓	A
PAL4	Cluster-697.40317	1963.55	-2.54651	1.15749e-10	1.28181e-09	↓	A
STK2	Cluster-697.29015	788.411	-1.00042	0.00214739	0.00573275	↓	B
MADS9	Cluster-697.55012	93.9273	-5.25767	2.27578e-10	2.34641e-09	↓	B
TM6-2	Cluster-697.28452	4506.4	-2.29455	1.08171e-14	2.08666e-13	↓	B
CCR2	Cluster-697.26368	472.93	-1.87938	1.33076e-10	1.42106e-09	↓	B
CLC-C	Cluster-697.34249	1924.37	-1.73963	0.000546933	0.00171239	↓	B
AGL104	Cluster-697.6659	668.072	-10.7838	3.57934e-21	1.42696e-19	↓	B
PETAL LOSS	Cluster-697.6860	33.2907	-1.41373	0.020298	0.0415691	↓	B
R2R3-MYB	Cluster-697.23348	1608.18	-1.30184	3.15617e-05	0.000135783	↓	B
R2R3-MYB	Cluster-4745.1	18.5676	-4.84861	1.6663e-05	7.78473e-05	↓	B
ZTL2	Cluster-697.34929	1122.12	-1.15777	0.00908029	0.0206464	↓	B
MAC1	Cluster-697.42034	706.675	-1.04807	0.00233394	0.00613463	↓	B
HTH	Cluster-697.54278	3878.7	-9.71794	5.03705e-26	2.73832e-24	↓	B
METK3	Cluster-697.32319	6468.52	-1.96928	1.75227e-05	7.99889e-05	↓	B
Bhlh089	Cluster-697.37498	2398.53	-2.48219	6.53596e-11	7.81701e-10	↓	B
NLTP1	Cluster-697.32735	15091.8	-1.68324	6.78478e-05	0.000272302	↓	B
MYBS3	Cluster-697.30780	906.41	-2.33399	0.000463895	0.0015159	↓	B
MAMYB	Cluster-697.28246	709.483	-1.97243	2.36113e-06	1.29537e-05	↓	B
AFC2	Cluster-697.37281	332.889	-1.42633	5.56324e-06	2.81934e-05	↓	B
AFC2	Cluster-697.33643	2547.04	-0.991848	0.00655349	0.0153216	↓	B
METK3	Cluster-697.34257	15310.7	-1.19649	0.0150665	0.0322931	↓	B
TGA10	Cluster-697.6270	51.3019	-2.57618	0.000210436	0.000749053	↓	B
GNL2	Cluster-697.6597	493.698	-8.11682	2.37941e-15	5.47264e-14	↓	B
CHC1	Cluster-697.29419	543.268	-1.13882	0.0143608	0.0311908	↓	B
DEMETER	Cluster-697.26705	763.029	-1.10717	0.00537545	0.0129244	↓	B
MAN1	Cluster-697.34392	1892.88	-2.67465	1.9561e-09	1.72022e-08	↓	B
FAB1B	Cluster-697.40637	1503.12	-3.6963	3.67794e-08	2.6822e-07	↓	B
FES1	Cluster-697.33805	1093.82	-1.3847	1.88696e-07	1.28228e-06	↓	B
CINV1	Cluster-697.34064	1696.55	-1.94056	1.48807e-05	7.06569e-05	↓	B
C4	Cluster-697.41341	405.82	-1.02859	0.00203917	0.00554285	↓	B
C4	Cluster-697.9037	469.896	-6.52081	9.4287e-12	1.34247e-10	↓	B
APY1	Cluster-697.42173	812.996	-1.2419	0.000279639	0.000962082	↓	B
FER	Cluster-697.38338	2939.03	-1.29835	0.0018781	0.00515186	↓	B
A6	Cluster-697.4917	240.229	-4.06611	2.27529e-15	5.44248e-14	↓	B
A6	Cluster-697.35148	1226.86	-1.38739	0.000728543	0.00221152	↓	B
ATXR3	Cluster-697.40781	417.752	-1.39112	0.00160725	0.0044292	↓	B
WRKY2	Cluster-697.32823	2010.49	-0.756813	0.000805581	0.00240869	↓	B
WRKY2	Cluster-697.22284	596.791	-1.92783	4.21975e-07	2.62855e-06	↓	B
WRKY4	Cluster-697.23670	3893.67	-3.67532	6.48983e-15	1.33825e-13	↓	B
CMTA2	Cluster-697.31395	910.928	-1.12521	0.00013614	0.000512023	↓	B
MYB108	Cluster-697.11414	322.489	-4.32059	4.33984e-10	4.25447e-09	↓	B
TPD1	Cluster-697.5873	15.9941	-2.78135	0.0031016	0.00782599	↓	B
CSLD1	Cluster-697.48558	326.663	-2.41083	3.06816e-05	0.000132954	↓	B
CSLD1	Cluster-697.26956	3375.62	-3.36547	2.58249e-07	1.69706e-06	↓	B
CDPKO	Cluster-697.7289	5028.94	-9.31465	6.50552e-36	7.7806e-34	↓	B
PME4	Cluster-697.26081	567.776	-2.1641	1.90727e-12	3.08256e-11	↓	B
PPME1	Cluster-697.4073	18.1264	-8.04146	0.000511181	0.00163468	↓	B
CALS5	Cluster-697.36514	19605.8	-7.08603	9.7316e-24	4.15678e-22	↓	B
PG1	Cluster-697.5741	99.9653	-4.29505	1.73277e-05	7.97076e-05	↓	B
CHX19	Cluster-697.7637	81.4089	-2.31534	0.00328036	0.00824224	↓	B
SULTR	Cluster-697.40959	527.465	-1.2786	0.000133597	0.00050564	↓	B
APG	Cluster-697.45847	14969	-6.90713	4.87283e-15	1.0407e-13	↓	B
FD	Cluster-697.11845	168.274	-6.49994	4.82295e-19	1.69654e-17	↓	B
FHA2	Cluster-697.31581	482.779	-1.12351	0.00145004	0.00409849	↓	B
BAM2	Cluster-697.35601	56610.9	-3.29462	1.17004e-07	8.13589e-07	↓	B
PIP5K	Cluster-697.28414	1085.62	-1.55188	3.11711e-06	1.66432e-05	↓	B
CEP1	Cluster-697.34031	10499.4	-1.04819	0.000908366	0.00268912	↓	B
LIM2	Cluster-697.56763	6.13466	-6.47265	0.0164293	0.0347294	↓	B
EXO70A1	Cluster-697.35840	1738.84	-1.06551	0.00544784	0.0130312	↓	B
LIP5	Cluster-697.30345	801.722	-0.906267	0.011765	0.0259613	↓	B
EXPA2	Cluster-697.28505	1132.87	-2.29224	1.28032e-05	6.22464e-05	↓	B
FPA	Cluster-697.44691	314.964	-0.747794	0.0193504	0.0397647	↓	B
FPA	Cluster-697.41424	446.442	-0.605616	0.0115282	0.0256277	↓	B
SEC15B	Cluster-697.35581	835.347	-0.769396	0.0024409	0.00634633	↓	B
IF-2	Cluster-697.23881	1100.14	-1.55942	0.000123256	0.000478617	↓	B
PP2C	Cluster-697.27550	1085.84	-1.56205	3.50203e-06	1.85329e-05	↓	C
FLD	Cluster-697.29334	673.224	-1.14267	0.000686443	0.00210509	↓	C
anion-transporting ATPase	Cluster-697.33581	779.409	-0.74307	0.00376976	0.009354	↓	C
protein kinase	Cluster-697.28978	887.187	-1.05535	6.29394e-05	0.000254309	↓	C
hypersensitive-induced response protein	Cluster-697.32436	3489.61	-0.996986	1.43685e-05	6.92931e-05	↓	C
ASHR3	Cluster-697.42099	464.644	-2.21416	1.7811e-10	1.86859e-09	↓	C
HMG-CoA	Cluster-697.31102	5920.24	-1.74716	4.04721e-06	2.10455e-05	↓	C
HMG-CoA	Cluster-697.21830	101.89	-1.756	0.00037428	0.00124344	↓	C
ACT3	Cluster-697.34057	5066.05	-1.47543	0.00142261	0.00405104	↓	C
C98A2	Cluster-697.29438	1083.79	-2.14748	0.000192668	0.000694558	↓	C
CDKF4	Cluster-4133.0	66.8069	-1.70516	3.56051e-05	0.000152085	↓	C
CDKF4	Cluster-697.37797	1913.08	-1.81602	2.3078e-05	0.000102227	↓	C
ZIP8	Cluster-697.6245	32.7359	-2.77013	0.000317033	0.00108335	↓	C
LAR	Cluster-697.34805	3297.62	-3.30022	4.79088e-36	7.16236e-34	↓	C
IBS1	Cluster-697.36176	1000.9	-2.17929	0.000213258	0.000754604	↓	C
IBS1	Cluster-697.46453	6505.61	-7.93792	3.2844e-29	2.1823e-27	↓	C
MYB111	Cluster-697.51423	138.378	-2.1571	0.0117123	0.0259407	↓	C
STP14	Cluster-697.40854	4454.77	-3.46293	3.02476e-09	2.58401e-08	↓	C
STP14	Cluster-697.54359	3967.46	-8.72388	3.98543e-26	2.38329e-24	↓	C
AB10C	Cluster-697.18834	627.252	-3.11514	8.35975e-10	7.69097e-09	↓	C
BSPA	Cluster-697.28010	1970.71	-1.50095	2.60852e-10	2.64389e-09	↓	C
RAN1	Cluster-697.39894	1608.06	-2.31737	4.92828e-12	7.18808e-11	↓	C
UGDH	Cluster-697.31297	5554.06	-1.6069	1.58243e-05	7.45113e-05	↓	C
CWINV	Cluster-697.14455	1000.19	-3.51611	5.55318e-06	2.81934e-05	↓	C
TPP	Cluster-697.35322	8750.55	-3.04545	6.37224e-07	3.8106e-06	↓	C
endoglucanase	Cluster-697.36652	237.656	-2.25035	0.000128741	0.000496691	↓	C
cellulose synthase A catalytic subunit 7	Cluster-697.7539	431.616	-4.24132	1.027e-10	1.15877e-09	↓	C
PEI	Cluster-697.7292	5775.86	-9.28816	6.31419e-09	5.24429e-08	↓	C
PEL	Cluster-697.33355	7947.9	-2.38078	4.56216e-10	4.33043e-09	↓	C
GGAP2	Cluster-697.32834	12266.8	-1.22701	0.00654939	0.0153216	↓	C
PHO1	Cluster-697.20457	40.0471	-1.66799	0.0179217	0.0373421	↓	C
PSP231	Cluster-4694.0	14.2907	-7.69881	0.00138111	0.00397068	↓	C
C77A3	Cluster-697.30760	1293.49	-1.80296	0.00149039	0.0041843	↓	C
pectin esterase	Cluster-697.37821	491.658	-0.894894	0.00145298	0.00409849	↓	C
V-type proton ATPase subunit G1	Cluster-697.6689	26.4727	-8.58329	4.56766e-08	3.29091e-07	↓	C
ACA9	Cluster-697.35089	2069	-0.559993	0.00797079	0.0182626	↓	C
ACA9	Cluster-697.31656	10143.9	-2.97206	4.09772e-07	2.57941e-06	↓	C
CysEP	Cluster-697.39306	1644.9	-6.89635	2.38255e-13	3.95768e-12	↓	C
ACA9	Cluster-697.22247	700.716	-2.79718	2.82926e-15	6.26629e-14	↓	C
AB2E	Cluster-697.35457	4508.71	-1.68356	2.19522e-06	1.22686e-05	↓	C
COPT5	Cluster-697.30286	267.354	-1.56106	0.000192804	0.000694558	↓	C
C3H18	Cluster-697.54621	112.171	-6.43293	1.13711e-09	1.03029e-08	↓	C
C2GR2	Cluster-697.17787	1765.3	-3.6093	4.79405e-08	3.41291e-07	↓	C
CER3	Cluster-697.33547	4002.04	-2.12521	0.00273096	0.00700907	↓	C
ZAT3	Cluster-697.54636	195.049	-11.4666	3.74592e-14	6.58841e-13	↓	C
UBC2	Cluster-697.35102	4480.19	-1.26599	3.42737e-07	2.22779e-06	↓	C
UBC2	Cluster-697.34275	3426.46	-0.843146	0.00104421	0.00303125	↓	C
EXL3	Cluster-697.38758	703.766	-1.25274	0.0169582	0.035458	↓	C
AL2B7	Cluster-697.38923	1381.69	-1.09836	0.00265857	0.00685269	↓	C
MPK10	Cluster-697.58232	15.4719	-3.7174	0.00212241	0.00569147	↓	C
IAA14	Cluster-697.34243	632.838	-0.81577	0.00388347	0.00959634	↓	D
LAX3	Cluster-697.27086	1713.21	-1.32167	0.000467697	0.00151838	↓	D
GH3.2	Cluster-697.10451	390.716	-3.41988	4.51412e-07	2.78293e-06	↓	D
AX22D	Cluster-697.6349	112.505	-5.61531	3.99702e-19	1.49388e-17	↓	D
ABCB19	Cluster-697.35902	1184.58	-0.913575	0.00571274	0.0136104	↓	D
AUX1	Cluster-697.33775	1804.91	-1.56011	0.00951791	0.0215595	↓	D
CHLP	Cluster-697.29527	1622.33	-1.49426	2.99e-06	1.61083e-05	↓	D
ARR6	Cluster-697.28044	353.807	-1.66115	0.000469734	0.00151838	↓	D
the bromodomain-containing protein	Cluster-697.34880	733.903	-0.602402	0.0145749	0.0314062	↓	D
ARR10	Cluster-697.3655	40.9278	-4.46406	0.00291282	0.00741219	↓	D
ABF3	Cluster-697.42759	277.28	-1.08796	0.00139631	0.00399518	↓	D
SAP11	Cluster-697.28971	275.535	-2.7156	2.17895e-07	1.46406e-06	↓	D
ABAH1	Cluster-697.11159	909.939	-2.45835	6.39616e-06	3.16108e-05	↓	D
CAR4	Cluster-697.25924	3304.05	-4.43723	1.45346e-14	2.71615e-13	↓	D
2ABB	Cluster-697.39967	733.975	-1.21517	0.000337206	0.00113926	↓	D
P2C52	Cluster-697.34331	1346.06	-1.97046	1.35338e-16	3.9813e-15	↓	D
NAC72	Cluster-697.41205	4663.81	-2.1014	0.00477951	0.0116185	↓	D
FAD8	Cluster-697.28957	1610.62	-0.768662	0.0073852	0.0171176	↓	D
BSK1	Cluster-697.25249	183.109	-1.21049	0.000766661	0.00231547	↓	D
ERF110	Cluster-697.50746	767.295	-2.93021	0.00123561	0.00356953	↓	D
ERF109	Cluster-5568.0	4.226	-5.9343	0.0103968	0.0232856	↓	D
EREBP9	Cluster-697.31744	699.924	-1.17374	0.000537728	0.00170138	↓	D
LOX4	Cluster-697.32367	19196.1	-4.90242	3.73438e-69	2.23316e-66	↓	D
X10A	Cluster-697.54376	828.404	-13.5534	0.000522099	0.00166072	↓	D
APT	Cluster-697.41493	122.703	-1.68526	0.000179454	0.000658366	↓	D
ASR1	Cluster-697.53520	1174.79	-2.79092	0.000705289	0.00215185	↓	D
CKX7	Cluster-697.34354	2817.48	-2.82254	9.32986e-11	1.07293e-09	↓	D
SNRK2	Cluster-697.36100	393.586	-0.681576	0.0219141	0.0447256	↓	D
BES1	Cluster-697.44786	2030.59	-1.65936	4.5866e-11	5.83572e-10	↓	D
EIL1	Cluster-697.33608	2335.39	-1.95202	0.000209216	0.000749053	↓	D
Table note: "↑" and "↓"mean up-regulated and down-regulated genes in Fi compared with Mck, respectively.
