# Supplementary material for: Identifying Genes Associated with Female Flower Development of Phellodendron amurense Rupr. Using a Transcriptomics Approach
Source: Genes (Basel). 2023 Mar 6;14(3):661. doi: 10.3390/genes14030661 (PMC10048520; doi:10.3390/genes14030661)
Supplement: Supplementary file 1 [file genes-14-00661-s001.zip › Table S6.xlsx]

## Sheet: Table S6
NO.	Gene	ID	Functional classification	Function (species reported)	Reference		F vs M	Fi vs Mck	Mck vs M5aza-C
1	RPP0W	Cluster-697.32671	A	involved in plant sex regulation(Fragaria)	[187]	**	↑	↑	-
2	PAL3	Cluster-697.34421	A	involved in the epigenetic mechanisms of sex regulation(Populus tomentosa)	[221]	**	↑	↑	-
3	MCM6	Cluster-697.31526	A	key genes in the sex regulatory net(Cucumis sativus)	[28]	**	↑	↑	-
4	MCM2	Cluster-697.36364	A	key genes in the sex regulatory net(Cucumis sativus)	[28]	**	↑	↑	-
5	TOZ19	Cluster-697.30074	A	a sex-determining gene (Populus trichocarpa)	[45]	*	↑	↑	-
6	ABA2	Cluster-697.25122	A	involved in plant sex regulation(Zea mays)	[48]	*	↑	↑	-
7	exostosin	Cluster-697.32148	A	located in the sex-determining region(Vitis vinifera)	[148]	*	↑	↑	-
8	WRKY21	Cluster-697.17804	A	located in the female-determining region(Vitis vinifera)	[214]	*	↑	↑	-
9	ATPD	Cluster-697.28922	A	a gene on the Y chromosome(Carica papaya)	[176]	*	↑	↑	-
10	SUP	Cluster-697.15962	B	involved with reproductive phase transition and female flower transition by promoting abortion of male flower primordia(Jatropha curcas)	[30]	**	↑	↑	-
11	AIL6	Cluster-697.35207	B	a key regulator of flower development, including the process of floral organ initiation, identity specification, growth, and patterning(Arabidopsis thaliana)	[54]	**	↑	↑	-
12	PIN1	Cluster-697.43506	B	involved with reproductive phase transition and female flower transition by promoting abortion of male flower primordia(Jatropha curcas)	[30]	**	↑	↑	-
13	SRS5	Cluster-697.23644	B	a candidate regulator of sex determination(Jatropha curcas)	[30]	**	↑	↑	-
14	SEUSS	Cluster-697.35304	B	Expresses in meristem on the edge of carpel and promotes the development of ovule(Arabidopsis thaliana)	[30]	**	↑	↑	-
15	AGL11	Cluster-697.35119	B	Involved in ovule primordium development(Punica granatum)	[30]	**	↑	↑	-
16	AINTEGUMENTA	Cluster-697.38396	B	Participates in pollen recognition, ovule formation and other processes(Ambrosia artemisiifolia，Arabidopsis thaliana)	[30]	**	↑	↑	-
17	ESR2	Cluster-697.26525	B	Involved in pistil development(Arabidopsis thaliana)	[68]	**	↑	↑	-
18	SUP	Cluster-17990.0	B	involved with reproductive phase transition and female flower transition by promoting abortion of male flower primordia(Jatropha curcas)	[30]	*	↑	↑	-
19	AIL6	Cluster-697.31663	B	a key regulator of flower development, including the process of floral organ initiation, identity specification, growth, and patterning(Arabidopsis thaliana)	[54]	*	↑	↑	-
20	MSI4	Cluster-697.34973	B	involved in boundary formation of floral meristem(Cannabis sativa)	[68]	*	↑	↑	-
21	ATH1	Cluster-697.15696	B	Regulating stem growth, flowering time and floral base boundary development(Asparagus officinalis)[9]	[71]	*	↑	↑	-
22	BAM1	Cluster-697.32814	B	Involved in early anther development(Litsea cubeba)	[40,185]	*	↑	↑	-
23	EMS1	Cluster-697.46139	B	Control anther cell differentiation(Litsea cubeba)	[40,80]	*	↑	↑	-
24	PIF3	Cluster-697.31255	B	Male highly expressed genes, involved in flower development(Dioscorea rotundata)	[133]	*	↑	↑	-
25	FBP2	Cluster-697.34373	B	an MADS family gene, involved in flower development(Spinacia oleracea)	[70]	*	↑	↑	-
26	CRY1	Cluster-697.33002	B	Photoreceptor-related genes that induce flowering and floral organ formation(Arabidopsis thaliana)	[30]	*	↑	↑	-
27	SPATULA	Cluster-697.17054	B	Involved in stigma differentiation(Arabidopsis thaliana)	[47]	*	↑	↑	-
28	YABBY2	Cluster-697.34571	B	Involved in ovule development(Arabidopsis thaliana)	[101]	*	↑	↑	-
29	YABBY1	Cluster-697.29231	B	Involved in ovule development(Arabidopsis thaliana)	[30]	*	↑	↑	-
30	AS1	Cluster-697.32674	B	Involved in ovule development(Fagopyrum esculentum)	[30]	*	↑	↑	-
31	receptor-like protein kinase 2	Cluster-15618.0	B	Participates in flower development(Fagopyrum esculentum)	[30]	*	↑	↑	-
32	FIL	Cluster-697.34276	B	Involved in floral organ development(Arabidopsis thaliana)	[30]	*	↑	↑	-
33	WOX9	Cluster-697.7790	B	Involved in carpel development(Cannabis sativa)	[196]	*	↑	↑	-
34	COL2	Cluster-697.31242	B	Flowering time regulation(Cannabis sativa)	[68]	*	↑	↑	-
35	SPL6	Cluster-697.22614	B	Involved in floral organ development(Cannabis sativa)	[68]	*	↑	↑	-
36	PROLIFERA	Cluster-697.37934	B	Involved in female gamete development(Arabidopsis thaliana)	[86]	*	↑	↑	-
37	HAG1	Cluster-697.44432	B	Involved in stamen development(Litsea cubeba)	[40,127]	*	↑	↑	-
38	HEC3	Cluster-697.25043	B	Involved in the coordinated development of stigma, style, septum and transport channel(Nicotiana tabacum)	[40,100]	*	↑	↑	-
39	GALT2	Cluster-697.33448	B	Involved in stamen development(Litsea cubeba)	[40,131]	*	↑	↑	-
40	MPS1	Cluster-697.25104	B	Involved in stamen development(Litsea cubeba)	[40]	*	↑	↑	-
41	WRKY2	Cluster-697.30405	B	Involved in stamen development(Litsea cubeba)	[40]	*	↑	↑	-
42	SERK1	Cluster-697.30823	B	Involved in anther development(Trichosanthes kirilowii)	[207,169]	*	↑	↑	-
43	RL2	Cluster-697.20612	B	Involved in floral organ development(Plukenetia volubilis)	[82]	*	↑	↑	-
44	MEL1	Cluster-697.39701	B	Plant fertility related genes(Oryza sativa)	[122]	*	↑	↑	-
45	APE2	Cluster-697.32738	B	Male and female differentially methylated genes(Carica papaya)	[92]	*	↑	↑	-
46	CYC2CL	Cluster-697.29622	B	Inhibiting stamen development(Chrysanthemum morifolium)	[121]	*	↑	↑	-
47	ISTL1	Cluster-697.39266	B	Participation in pollen development(Arabidopsis thaliana)	[47]	*	↑	↑	-
48	RL1	Cluster-697.32133	B	Involved in floral organ development(Plukenetia volubilis)	[82]	*	↑	↑	-
49	PIN	Cluster-697.31143	B	Involved in stigma development(Fagopyrum esculentum)	[30]	*	↑	↑	-
50	CDC2	Cluster-697.21037	C	Involved in cell cycle pathways(Cannabis sativa)	[68]	*	↑	↑	-
51	CDC2	Cluster-697.16927	C	Involved in cell cycle pathways(Cannabis sativa)	[68]	*	↑	↑	-
52	MET1	Cluster-697.37945	C	Encodes methylase(Coccinia grandis)	[206]	*	↑	↑	-
53	MET1	Cluster-697.28846	C	Encodes methylase(Coccinia grandis)	[206]	*	↑	↑	-
54	ZHD1	Cluster-697.28755	C	Encodes zinc finger protein(Cucumis sativus)	[205]	*	↑	↑	-
55	ATB51	Cluster-697.38985	C	Encodes proteins involved in flower development(Cannabis sativa)	[68]	*	↑	↑	-
56	ATB51	Cluster-697.18253	C	Encodes proteins involved in flower development(Cannabis sativa)	[68]	*	↑	↑	-
57	C71D11	Cluster-697.29645	C	Cytochrome oxidase gene(Cannabis sativa)	[68]	*	↑	↑	-
58	BASS2	Cluster-697.30159	C	Encodes cotransporter(Cannabis sativa)	[68]	*	↑	↑	-
59	HMA6	Cluster-697.27332	C	Copper-transporting ATPase(Cannabis sativa)	[68]	*	↑	↑	-
60	H2B	Cluster-697.34253	C	Involved in cell cycle pathways(Cannabis sativa)	[166]	*	↑	↑	-
61	HMGYA	Cluster-697.28941	C	Terpenoid (Cannabis sativa)	[68]	*	↑	↑	-
62	KPYC1	Cluster-697.36547	C	Sugar(Cannabis sativa)	[68]	*	↑	↑	-
63	RBS	Cluster-697.32768	C	Participate in photosynthesis(Cannabis sativa)	[68]	*	↑	↑	-
64	AAPC	Cluster-697.29590	C	Sugar(Cannabis sativa)	[68]	*	↑	↑	-
65	F3PH	Cluster-697.27039	C	Flavonoids(Cannabis sativa)	[68]	*	↑	↑	-
66	MYBC	Cluster-697.1240	C	Flavonoids(Cannabis sativa)	[68]	*	↑	↑	-
67	PRX2E	Cluster-697.32578	C	Peroxiredoxin-chloroplastic(Cannabis sativa)	[68]	*	↑	↑	-
68	NAC55	Cluster-697.26553	C	Transcription factors of NAC family , male-biased(Asparagus officinalis)	[71]	*	↑	↑	-
69	NAC25	Cluster-697.22090	C	Transcription factors of NAC family , male-biased(Asparagus officinalis)	[71]	*	↑	↑	-
70	homeodomain-leucine zipper	Cluster-697.35759	C	Encodes the HD-zip protein (Coccinia grandis)	[206]	*	↑	↑	-
71	homeodomain-leucine zipper	Cluster-697.18177	C	Encodes the HD-zip protein (Coccinia grandis)	[206]	*	↑	↑	-
72	RS13	Cluster-697.33384	C	Encodes stress proteins and tRNA synthetases(Cannabis sativa)	[68]	*	↑	↑	-
73	RS13	Cluster-697.28284	C	Encodes stress proteins and tRNA synthetases(Cannabis sativa)	[68]	*	↑	↑	-
74	CPP1	Cluster-697.26191	C	Encodes heat shock protein(Cannabis sativa)	[68]	*	↑	↑	-
75	CHRC	Cluster-697.34612	C	Carotenoid related proteins(Cucumis sativus)	[205]	*	↑	↑	-
76	ARF6	Cluster-697.35295	D	IAA-related genes(Coccinia grandis)	[30]	*	↑	↑	-
77	ARF5	Cluster-697.22731	D	IAA-related genes(Fagopyrum esculentum)	[30]	*	↑	↑	-
78	ARF3	Cluster-697.33597	D	IAA-related genes(Fagopyrum esculentum)	[30]	*	↑	↑	-
79	22D	Cluster-697.30690	D	IAA-related genes(Jatropha curcas)	[30]	*	↑	↑	-
80	IAA14	Cluster-697.28652	D	IAA-related genes(Jatropha curcas)	[30]	*	↑	↑	-
81	IAA9	Cluster-697.32719	D	IAA-related genes(Cannabis sativa)	[68]	*	↑	↑	-
82	ARF4	Cluster-697.32368	D	IAA-related genes(Litsea cubeba)	[59,40]	*	↑	↑	-
83	ARF6	Cluster-697.19517	D	IAA-related genes(Cannabis sativa)	[30]	*	↑	↑	-
84	PAT1	Cluster-697.39212	D	GA-related genes(Cannabis sativa)	[68]	*	↑	↑	-
85	CRF4	Cluster-697.20244	D	CTK-related genes(Asparagus officinalis)	[71]	*	↑	↑	-
86	ARR2	Cluster-697.32055	D	CTK-related genes(Diospyros kaki)	[30]	*	↑	↑	-
87	AHK3	Cluster-697.32054	D	CTK-related genes(Jatropha curcas)	[30]	*	↑	↑	-
88	GTE4	Cluster-697.44051	D	CTK-related genes(Mercurialis annua)	[95]	*	↑	↑	-
89	ARR12	Cluster-697.42037	D	CTK-related genes(Cannabis sativa)	[68]	*	↑	↑	-
90	HISTONE H1	Cluster-697.34047	D	CTK-related genes(Mercurialis annua)	[95]	*	↑	↑	-
91	GPAT3	Cluster-697.60949	A	Male-determining genes(Phoenix)	[30]	*	↓	↓	-
92	Y4598	Cluster-697.22419	A	A gene located in the homologous region of the X chromosome of the male plants(Carica papaya)[7]	[176]	*	↓	↓	-
93	GAST1	Cluster-697.25758	A	Involved in the regulation of female (Spinacia oleracea)	[70]	*	↓	↓	-
94	FMO3	Cluster-697.22227	A	located in female-determining region(Vitis vinifera)	[148]	*	↓	↓	-
95	MADS9	Cluster-697.55012	B	Involved in reproductive organ development(Carya illinoinensis)	[30]	*	↓	↓	-
96	CCR2	Cluster-697.26368	B	Participate in male fertility(Arabidopsis thaliana)	[30]	*	↓	↓	-
97	CLC-C	Cluster-697.34249	B	Involved in anther development(Arabidopsis thaliana)	[30]	*	↓	↓	-
98	TM6-2	Cluster-697.28452	B	MADS-box family gene of B function, involved in flower development(Carica papaya)	[30]	*	↓	↓	-
99	AGL104	Cluster-697.6659	B	Involved in pollen maturation and pollen tube growth(Coccinia grandis)	[30]	*	↓	↓	-
100	R2R3-MYB	Cluster-697.23348	B	Involved in male germ cell development(Arabidopsis thaliana)	[30]	*	↓	↓	-
101	ZTL2	Cluster-697.34929	B	Participates in flower development(Eucommia ulmoides)	[30]	*	↓	↓	-
102	METK3	Cluster-697.32319	B	Involved in anther and pollen development(Cannabis sativa)	[68]	*	↓	↓	-
103	MYBS3	Cluster-697.30780	B	Involved in anther and pollen development(Cannabis sativa)	[68]	*	↓	↓	-
104	MAMYB	Cluster-697.28246	B	Participates in flower development(Cannabis sativa)	[68]	*	↓	↓	-
105	AFC2	Cluster-697.33643	B	Flowering time regulation(Cannabis sativa)	[68]	*	↓	↓	-
106	GNL2	Cluster-697.6597	B	Involved in stamen development(Cannabis sativa)	[68]	*	↓	↓	-
107	MAN1	Cluster-697.34392	B	Participate in female development(Marchantia polymorpha)	[174]	*	↓	↓	-
108	FAB1B	Cluster-697.40637	B	Involved in stamen development(Litsea cubeba)	[40]	*	↓	↓	-
109	FES1	Cluster-697.33805	B	Involved in stamen development(Litsea cubeba)	[40]	*	↓	↓	-
110	CINV1	Cluster-697.34064	B	Involved in stamen development(Litsea cubeba)	[40]	*	↓	↓	-
111	NPC4	Cluster-697.9037	B	Involved in stamen development(Litsea cubeba)	[40]	*	↓	↓	-
112	APY1	Cluster-697.42173	B	Involved in stamen development(Litsea cubeba)	[40]	*	↓	↓	-
113	Probable glucan endo-1,3-beta-glucosidase A6	Cluster-697.4917	B	Involved in stamen development(Litsea cubeba)	[40]	*	↓	↓	-
114	Probable glucan endo-1,3-beta-glucosidase A6	Cluster-697.35148	B	Involved in stamen development(Litsea cubeba)	[40]	*	↓	↓	-
115	WRKY2	Cluster-697.32823	B	Involved in stamen development(Litsea cubeba)	[40]	*	↓	↓	-
116	WRKY4	Cluster-697.23670	B	Involved in stamen development(Litsea cubeba)	[40]	*	↓	↓	-
117	CMTA2	Cluster-697.31395	B	Involved in stamen development(Litsea cubeba)	[40]	*	↓	↓	-
118	MYB108	Cluster-697.11414	B	Involved in stamen development(Trichosanthes kirilowii)	[207]	*	↓	↓	-
119	TPD1	Cluster-697.5873	B	Involved in tapetum development(Coccinia grandis)	[83]	*	↓	↓	-
120	CSLD1	Cluster-697.26956	B	Involved in pollen tube development(Coccinia grandis)	[83]	*	↓	↓	-
121	CDPKO	Cluster-697.7289	B	Involved in pollen tube development(Coccinia grandis)	[83]	*	↓	↓	-
122	CALS5	Cluster-697.36514	B	Involved in pollen formation and pollen tube development(Coccinia grandis)	[83]	*	↓	↓	-
123	CHX19	Cluster-697.7637	B	involved in the meiosis process of pollen mother cell and the formation of pollen outer wall(Asparagus officinalis)	[71]	*	↓	↓	-
124	SULTR	Cluster-697.40959	B	involved in the meiosis process of pollen mother cell and the formation of pollen outer wall(Asparagus officinalis)	[71]	*	↓	↓	-
125	APG	Cluster-697.45847	B	Participation in pollen development(Plukenetia volubilis )	[82]	*	↓	↓	-
126	FD	Cluster-697.11845	B	Early development of male organs(Ambrosia artemisiifolia)	[89]	*	↓	↓	-
127	MAC1	Cluster-697.42034	B	Involved in anther development(Zea mays)	[122]	*	↓	↓	-
128	FHA2	Cluster-697.31581	B	Involved in the regulation of stamen development(Arabidopsis thaliana)	[107]	*	↓	↓	-
129	BAM2	Cluster-697.35601	B	Involved in tapetum development(Raphanus sativus)	[123]	*	↓	↓	-
130	CEP1	Cluster-697.34031	B	Involved in tapetum development(Arabidopsis thaliana)	[194]	*	↓	↓	-
131	LIM2	Cluster-697.56763	B	Participation in pollen development(Triticum aestivum)	[75]	*	↓	↓	-
132	EXO70A1	Cluster-697.35840	B	Involved in pollen development and pollen tube growth(Arabidopsis thaliana)	[99]	*	↓	↓	-
133	LIP5	Cluster-697.30345	B	Participation in pollen development(Arabidopsis thaliana)	[47]	*	↓	↓	-
134	IF-2	Cluster-697.23881	B	translation initiation factor(Cucumis sativus)	[205]	*	↓	↓	-
135	HMG-CoA	Cluster-697.31102	B	Involved in the early development of male organs(Arabidopsis thaliana)	[30]	*	↓	↓	-
136	HMG-CoA	Cluster-697.21830	B	Involved in the early development of male organs(Arabidopsis thaliana)	[30]	*	↓	↓	-
137	ZAT3	Cluster-697.54636	B	Involved in early pollen development(Coccinia grandis)	[83]	*	↓	↓	-
138	PP2C	Cluster-697.27550	C	encodes phosphatase(Glycine max)	[134]	*	↓	↓	-
139	FLD	Cluster-697.29334	C	Coding for histone deacetylase(Hippophae rhamnoides)	[173]	*	↓	↓	-
140	anion-transporting ATPase	Cluster-697.33581	C	Encodes ion-transport ATPase(Cucumis sativus)	[205]	*	↓	↓	-
141	protein kinase	Cluster-697.28978	C	Encodes protein kinase(Cucumis sativus)	[205]	*	↓	↓	-
142	hypersensitive-induced response protein	Cluster-697.32436	C	Respond to hypersensitive environments(Cucumis sativus)	[205]	*	↓	↓	-
143	ASHR3	Cluster-697.42099	C	Encoding histone-lysine N-terminal aminomethylated transferase(Taihangia rupestris)	[30]	*	↓	↓	-
144	ACT3	Cluster-697.34057	C	Involved in cell cycle pathways(Cucumis sativus)	[166]	*	↓	↓	-
145	CDKF4	Cluster-4133.0	C	Involved in cell cycle pathways(Cannabis sativa)	[68]	*	↓	↓	-
146	CDKF4	Cluster-697.37797	C	Involved in cell cycle pathways(Cannabis sativa)	[68]	*	↓	↓	-
147	ZIP8	Cluster-697.6245	C	Participate in the transportation (Cannabis sativa)	[68]	*	↓	↓	-
148	LAR	Cluster-697.34805	C	flavonoids(Cannabis sativa)	[68]	*	↓	↓	-
149	IBS1	Cluster-697.36176	C	Involved in cell cycle pathways(Cannabis sativa)	[68]	*	↓	↓	-
150	IBS1	Cluster-697.46453	C	Involved in cell cycle pathways(Cannabis sativa)	[68]	*	↓	↓	-
151	MYB111	Cluster-697.51423	C	flavonoids(Cannabis sativa)	[68]	*	↓	↓	-
152	STP14	Cluster-697.40854	C	Participate in the transportation (Cannabis sativa)	[68]	*	↓	↓	-
153	STP14	Cluster-697.54359	C	Participate in the transportation (Cannabis sativa)	[68]	*	↓	↓	-
154	AB10C	Cluster-697.18834	C	Participate in the transportation (Cannabis sativa)	[68]	*	↓	↓	-
155	BSPA	Cluster-697.28010	C	Involved in energy transfer, storage and metabolism(Plukenetia volubilis )	[82]	*	↓	↓	-
156	RAN1	Cluster-697.39894	C	Encodes the copper transporter(Cucumis sativus)	[72]	*	↓	↓	-
157	CWINV	Cluster-697.14455	C	sugar (Brassica oleracea)	[30]	*	↓	↓	-
158	TPP	Cluster-697.35322	C	sugar (Brassica oleracea)	[30]	*	↓	↓	-
159	endoglucanase	Cluster-697.36652	C	sugar (Brassica oleracea)	[30]	*	↓	↓	-
160	V-type proton ATPase subunit G1	Cluster-697.6689	C	encodes ATPase(Cannabis sativa)	[68]	*	↓	↓	-
161	ACA9	Cluster-697.31656	C	calcium ion transport(Cannabis sativa)	[68]	*	↓	↓	-
162	CysEP	Cluster-697.39306	C	Involved in programmed cell death(Cannabis sativa)	[68]	*	↓	↓	-
163	ACA9	Cluster-697.22247	C	calcium ion transport(Cannabis sativa)	[68]	*	↓	↓	-
164	AB2E	Cluster-697.35457	C	transport(Cannabis sativa)	[68]	*	↓	↓	-
165	COPT5	Cluster-697.30286	C	Involved in copper ion transport(Cannabis sativa)	[68]	*	↓	↓	-
166	C3H18	Cluster-697.54621	C	Encodes zinc finger protein(Cannabis sativa)	[68]	*	↓	↓	-
167	C2GR2	Cluster-697.17787	C	Encodes proteins containing the conserved domains of C2 and GRAM(Cannabis sativa)	[68]	*	↓	↓	-
168	CER3	Cluster-697.33547	C	enriches in male flower buds (Coccinia grandis)	[83]	*	↓	↓	-
169	UBC2	Cluster-697.35102	C	Coding for ubiquitin ligase(Asparagus officinalis)	[66]	*	↓	↓	-
170	UBC2	Cluster-697.34275	C	Coding for ubiquitin ligase(Asparagus officinalis)	[66]	*	↓	↓	-
171	PEI	Cluster-697.7292	C	Encodes for pectinesterase(Brassica oleracea)	[110]	*	↓	↓	-
172	GGAP2	Cluster-697.32834	C	Sugar(Cannabis sativa)	[68]	*	↓	↓	-
173	AL2B7	Cluster-697.38923	C	Stress protein(Cannabis sativa)	[68]	*	↓	↓	-
174	MPK10	Cluster-697.58232	C	Involved in the process of cell division(Cannabis sativa)	[68]	*	↓	↓	-
175	BES1	Cluster-697.44786	D	Brassinolide-related genes(Coccinia grandis)	[206]	*	↓	↓	-
176	EIL1	Cluster-697.33608	D	Ethylene-related gene(Coccinia grandis)	[83]	*	↓	↓	-
177	ARR6	Cluster-697.28044	D	CTK-related genes(Jatropha curcas)	[30]	*	↓	↓	-
178	SAP11	Cluster-697.28971	D	ABA-related genes(Cannabis sativa)	[68]	*	↓	↓	-
179	ABAH1	Cluster-697.11159	D	ABA-related genes(Cannabis sativa)	[68]	*	↓	↓	-
180	CAR4	Cluster-697.25924	D	ABA-related genes(Cannabis sativa)	[68]	*	↓	↓	-
181	2ABB	Cluster-697.39967	D	ABA-related genes(Cannabis sativa)	[68]	*	↓	↓	-
182	NAC72	Cluster-697.41205	D	ABA-related genes(Cannabis sativa)	[68]	*	↓	↓	-
183	ERF110	Cluster-697.50746	D	Ethylene-related gene(Cucumis sativus)	[95]	*	↓	↓	-
184	ERF109	Cluster-5568.0	D	Ethylene-related gene(Plukenetia volubilis )	[82]	*	↓	↓	-
185	EREBP9	Cluster-697.31744	D	Ethylene-related gene(Cucumis sativus)	[205]	*	↓	↓	-
186	LOX4	Cluster-697.32367	D	JA-related gene(Arabidopsis thaliana)	[30]	*	↓	↓	-
187	APT	Cluster-697.41493	D	CTK-related genes(Vitis vinifera)	[30]	*	↓	↓	-
188	CKX7	Cluster-697.34354	D	CTK-related genes(Phellodendron amurense)	[30]	*	↓	↓	-
189	KLCR2	Cluster-697.16992	A	A gene on the Y chromosome(Carica papaya)	[176]		↓	↓	↓
190	MSI4	Cluster-697.22517	B	Encodes the WD40 repeat region protein(Cannabis sativa)	[68]		↑	↑	↑
191	SBP	Cluster-697.40393	B	Involved in the development of inflorescence and floral meristem(Antirrhinum majus)	[30]		↑	↑	↑
192	TSO1	Cluster-697.38777	B	Involved in late development of carpel(Brassica oleracea)	[197]		↑	↑	↑
193	PHB	Cluster-697.30996	B	Involved in ovule primordium formation(Brassica oleracea)	[197]		↑	↑	↑
194	Cytochrome P450 703A2 (C70A2)	Cluster-697.29502	B	Involved in anther and pollen development(Cannabis sativa)	[68]		↑	↑	↑
195	H4	Cluster-697.30398	B	Inhibit pistil growth and participate in male flower development(Silene latifolia)	[30]		↑	↑	↑
196	TGA2.2	Cluster-697.28826	B	Involved in stamen development(Litsea cubeba)	[40]		↑	↑	↑
197	PME	Cluster-697.23634	B	Involved in anther development(Ambrosia artemisiifolia)	[68]		↑	↑	↑
198	TSO1	Cluster-697.27105	B	Involved in late development of carpel(Brassica oleracea)	[197]		↑	↑	↑
199	BHLH57	Cluster-697.31605	B	Encodes the bHLH family of proteins(Asparagus officinalis)	[71]		↑	↑	↑
200	WEE1	Cluster-697.12452	B	Stamen abortion-related genes(Zea mays)	[30]		↓	↑	↑
201	WRKY2	Cluster-697.22284	B	Involved in stamen development(Litsea cubeba)	[40]		↓	↓	↓
202	CSLD1	Cluster-697.48558	B	Involved in pollen tube development(Coccinia grandis)	[83]		↓	↓	↓
203	ER	Cluster-697.30401	C	Involved in cellular communication(Arabidopsis thaliana)	[30]		↑	↑	↑
204	CDC20	Cluster-697.32301	C	Involved in cell cycle pathways(Cucumis sativus)	[166]		↑	↑	↑
205	TPS	Cluster-697.40786	C	Sugar(Brassica oleracea)	[110]		↑	↑	↑
206	AGO16	Cluster-697.30239	C	Involved in RNA silencing and RNA-directed DNA methylation(Taihangia rupestris)	[30]		↑	↑	↑
207	SSG	Cluster-697.27706	C	Involved in a biochemical pathway(Plukenetia volubilis )	[82]		↑	↑	↑
208	cellulose synthase A catalytic subunit 7	Cluster-697.36802	C	Involved in cell wall synthesis(Cannabis sativa)	[68]		↑	↑	↑
209	cellulose synthase A catalytic subunit 7	Cluster-697.7539	C	Involved in cell wall synthesis(Cannabis sativa)	[68]		↓	↓	↓
210	IAA27	Cluster-697.35889	D	IAA-related genes(Cannabis sativa)	[68]		↑	↑	↑
211	IAA27	Cluster-697.28734	D	IAA-related genes(Cannabis sativa)	[68]		↑	↑	↑
212	IAA27	Cluster-697.30173	D	IAA-related genes(Cannabis sativa)	[68]		↑	↑	↑
213	CRE1	Cluster-697.36708	D	CTK-related genes(Arabidopsis thaliana)	[30]		↑	↑	↑
214	AIL5	Cluster-697.24348	D	Ethylene-related gene(Cannabis sativa)	[68]		↑	↑	↑
215	HISTONE H1	Cluster-697.27602	D	CTK-related genes(Mercurialis annua)	[95]		↑	↑	↑
216	AX22D	Cluster-697.6349	D	IAA-related genes(Cannabis sativa)	[68]		↓	↓	↓
Table note: *candidate genes of female flower development; **key genes of female flower development;"↑","↓" and "-" mean up-regulated in female flowers, down-regulated in female flowers and no significant differences, respectively.
